# Supplementary material for: Biochemical response of Sonneratia alba Sm. branches infested by a wood boring moth (Gazi Bay, Kenya)
Source: PLoS One. 2021 Nov 2;16(11):e0259261. doi: 10.1371/journal.pone.0259261 (PMC8562821; doi:10.1371/journal.pone.0259261)
Supplement: S1 File — (XLSX) [file pone.0259261.s001.xlsx]

## Sheet: Sheet1
WN	P01	P02	P03	P04	P05	P06	P07	P08	P09	P10	P11	P12	P13	P14	P15	P16	P17	P18	P19	P20	P21	P22	P23	P24	P25
399.19	0.023205	0.020396	0.019787	0.019485	0.018224	0.018764	0.022383	0.020546	0.020264	0.019084	0.021607	0.021006	0.019481	0.019029	0.02674	0.026496	0.025314	0.026028	0.027581	0.02311	0.02582	0.024799	0.025688	0.025489	0.02632
401.118	0.023269	0.020407	0.019807	0.019445	0.018296	0.018806	0.022482	0.020488	0.02031	0.019131	0.021584	0.021104	0.019465	0.019099	0.026785	0.026537	0.025357	0.026173	0.027652	0.023171	0.025836	0.024935	0.025728	0.025563	0.026234
403.046	0.023311	0.020457	0.019824	0.019351	0.018269	0.018814	0.022519	0.020389	0.020358	0.01919	0.021587	0.021215	0.019428	0.019158	0.02684	0.026492	0.025425	0.026245	0.027573	0.02324	0.025819	0.025061	0.025735	0.025574	0.026113
404.975	0.023359	0.020514	0.01986	0.019241	0.018204	0.018808	0.022524	0.020352	0.020391	0.019245	0.021663	0.021348	0.019405	0.019204	0.026922	0.026467	0.025508	0.026255	0.027458	0.023298	0.025844	0.025172	0.025728	0.025574	0.026052
406.903	0.023421	0.020541	0.019934	0.019216	0.018197	0.018825	0.022547	0.020462	0.020423	0.019282	0.021791	0.021477	0.019455	0.019239	0.027025	0.026508	0.025631	0.026271	0.027455	0.023339	0.025948	0.025263	0.025753	0.025601	0.026104
408.832	0.023494	0.020552	0.02004	0.019326	0.018283	0.018895	0.022604	0.020673	0.020485	0.019316	0.02191	0.021575	0.019586	0.019284	0.027136	0.026588	0.025786	0.026333	0.027613	0.023391	0.026073	0.025331	0.025841	0.025655	0.026259
410.76	0.023592	0.020593	0.020151	0.019504	0.018421	0.019029	0.022667	0.020871	0.020593	0.019372	0.021984	0.02165	0.019729	0.019355	0.027223	0.0267	0.025912	0.026438	0.027879	0.023499	0.026178	0.025384	0.025972	0.025731	0.026462
412.689	0.023706	0.020694	0.020257	0.019659	0.018569	0.019205	0.022723	0.021012	0.020721	0.019471	0.022063	0.021711	0.019844	0.019446	0.027292	0.026857	0.025986	0.026596	0.028161	0.023668	0.026302	0.025442	0.026105	0.025835	0.026655
414.617	0.023817	0.020838	0.020354	0.019762	0.018706	0.019373	0.022822	0.021135	0.020856	0.019609	0.022198	0.021781	0.019957	0.019554	0.027412	0.027053	0.026066	0.026825	0.028392	0.023857	0.02647	0.025533	0.026232	0.025959	0.026824
416.546	0.023948	0.02098	0.020441	0.019847	0.018815	0.019501	0.023008	0.021277	0.02101	0.019758	0.022356	0.021918	0.020084	0.019682	0.027619	0.027272	0.026221	0.027072	0.028585	0.024033	0.026648	0.025691	0.026382	0.026095	0.026962
418.474	0.024123	0.021093	0.020534	0.019952	0.018885	0.019612	0.023241	0.021419	0.021161	0.019906	0.02248	0.022138	0.020213	0.019827	0.027877	0.027486	0.026464	0.027272	0.028787	0.024196	0.026826	0.02591	0.026564	0.026245	0.027043
420.403	0.024326	0.02119	0.020638	0.020071	0.018929	0.019735	0.023458	0.021528	0.021301	0.02006	0.022591	0.022371	0.02033	0.019954	0.028141	0.027673	0.026741	0.027438	0.029002	0.024341	0.027022	0.026141	0.026742	0.026394	0.027087
422.331	0.024518	0.021305	0.020759	0.020179	0.019	0.019862	0.02365	0.021614	0.021458	0.020223	0.022741	0.022563	0.020427	0.020042	0.028394	0.027859	0.026983	0.027601	0.0292	0.024475	0.027214	0.026351	0.026891	0.026506	0.027157
424.259	0.024657	0.021444	0.020925	0.020273	0.019148	0.019975	0.02383	0.021717	0.021634	0.020389	0.022922	0.022719	0.020528	0.020133	0.02863	0.028062	0.027177	0.027759	0.029383	0.024629	0.027369	0.026538	0.027028	0.026576	0.027263
426.188	0.02475	0.021573	0.021129	0.020363	0.019357	0.020092	0.024001	0.02185	0.021798	0.020544	0.023086	0.022861	0.020659	0.020272	0.028842	0.028255	0.027355	0.02793	0.029572	0.02482	0.027511	0.026702	0.027166	0.026667	0.027384
428.116	0.024863	0.021677	0.02131	0.020463	0.019562	0.02023	0.024156	0.021998	0.021946	0.020687	0.02322	0.023004	0.020808	0.020428	0.029024	0.028439	0.027536	0.028144	0.029789	0.025021	0.027692	0.026847	0.027305	0.026821	0.027529
430.045	0.025025	0.021782	0.021433	0.020578	0.019724	0.020388	0.024294	0.02215	0.022093	0.02083	0.02335	0.02316	0.020954	0.020557	0.029188	0.028645	0.027721	0.028381	0.030041	0.025203	0.027921	0.026999	0.027454	0.026984	0.027704
431.973	0.025187	0.021902	0.021524	0.020696	0.019854	0.02055	0.024426	0.02229	0.022244	0.020975	0.023508	0.023328	0.021095	0.020663	0.029371	0.028865	0.027907	0.028595	0.030303	0.02536	0.028162	0.027169	0.027622	0.027093	0.027882
433.902	0.025314	0.022012	0.021606	0.020809	0.019967	0.020693	0.02457	0.02241	0.022385	0.021109	0.023691	0.023506	0.021237	0.020763	0.029566	0.029057	0.028076	0.02877	0.030548	0.025504	0.028379	0.027335	0.027782	0.027176	0.028032
435.83	0.025415	0.022082	0.021673	0.02089	0.020068	0.020785	0.024723	0.022526	0.022508	0.021225	0.023849	0.023676	0.021361	0.020843	0.029712	0.029199	0.028214	0.028912	0.030762	0.025645	0.028551	0.027478	0.027895	0.027265	0.028125
437.759	0.025507	0.022128	0.021722	0.020926	0.020159	0.020824	0.024871	0.022653	0.022615	0.021331	0.023952	0.023806	0.021453	0.020892	0.029788	0.029299	0.028335	0.029036	0.030926	0.02578	0.028679	0.027607	0.027971	0.027348	0.028157
439.687	0.025596	0.022183	0.021755	0.020943	0.020242	0.02084	0.024986	0.022766	0.022705	0.021431	0.024028	0.023886	0.021533	0.020928	0.029838	0.029371	0.028457	0.029141	0.031024	0.025893	0.028778	0.027718	0.028036	0.027404	0.028168
441.616	0.025677	0.022239	0.021774	0.020971	0.020317	0.020866	0.025061	0.022841	0.022772	0.021513	0.024102	0.023939	0.021627	0.020981	0.029894	0.029431	0.028573	0.029207	0.031078	0.025982	0.028866	0.027798	0.028083	0.027447	0.028201
443.544	0.025738	0.022261	0.021793	0.021003	0.020381	0.020899	0.025105	0.022879	0.022817	0.021565	0.024166	0.023993	0.021721	0.021046	0.029947	0.029485	0.028664	0.029238	0.031134	0.026061	0.02895	0.027845	0.028119	0.027504	0.028254
445.472	0.025775	0.022253	0.02182	0.021036	0.020427	0.020926	0.025123	0.022899	0.022857	0.021591	0.024202	0.02405	0.021788	0.02109	0.029987	0.029529	0.02872	0.029262	0.031205	0.026143	0.029033	0.027865	0.028179	0.02758	0.028297
447.401	0.025804	0.02226	0.021839	0.021088	0.020447	0.020951	0.025119	0.02293	0.022891	0.02161	0.024217	0.024096	0.021821	0.021095	0.030011	0.02956	0.028753	0.029297	0.031268	0.026218	0.029112	0.027864	0.028253	0.027656	0.028316
449.329	0.025832	0.022301	0.021848	0.021156	0.020453	0.020983	0.025122	0.022989	0.022912	0.021634	0.024232	0.02412	0.021838	0.021087	0.030023	0.029578	0.028775	0.02934	0.031311	0.026274	0.029165	0.027863	0.028299	0.027715	0.028323
451.258	0.025855	0.022346	0.02187	0.021228	0.020458	0.021025	0.025163	0.023059	0.02294	0.021664	0.024257	0.024125	0.021867	0.0211	0.030034	0.02959	0.028798	0.029387	0.031344	0.02631	0.029179	0.027883	0.028324	0.027758	0.028328
453.186	0.025877	0.022372	0.021914	0.021303	0.020463	0.021061	0.025233	0.023097	0.022993	0.021689	0.024285	0.024133	0.021926	0.021147	0.030064	0.029621	0.028836	0.029446	0.031377	0.026341	0.029177	0.02792	0.028369	0.027793	0.028332
455.115	0.025914	0.022379	0.021962	0.021375	0.020474	0.021076	0.025296	0.023095	0.023056	0.021706	0.024308	0.02417	0.022006	0.021212	0.030114	0.029689	0.0289	0.029507	0.031412	0.02638	0.029206	0.027955	0.028425	0.027833	0.02833
457.043	0.025963	0.022371	0.021993	0.021419	0.020497	0.021072	0.025331	0.023094	0.02311	0.021723	0.024336	0.024232	0.022073	0.021269	0.030165	0.029769	0.02898	0.029553	0.031434	0.026415	0.029272	0.02799	0.028449	0.027872	0.028319
458.972	0.025996	0.022352	0.022004	0.021426	0.020536	0.021072	0.025339	0.023128	0.023153	0.02174	0.024371	0.02428	0.022099	0.021302	0.030196	0.029814	0.029043	0.029581	0.031431	0.02643	0.02934	0.028025	0.028426	0.027902	0.028313
460.9	0.025998	0.022332	0.022002	0.021416	0.020586	0.021085	0.025334	0.023172	0.023186	0.021745	0.024399	0.024293	0.022083	0.021311	0.030206	0.029804	0.029058	0.029595	0.031424	0.026425	0.029377	0.028044	0.028397	0.027918	0.028331
462.829	0.025989	0.022318	0.021996	0.021414	0.020628	0.021101	0.025328	0.0232	0.023202	0.021736	0.02442	0.024288	0.022054	0.021307	0.030206	0.029774	0.029033	0.029593	0.031435	0.026425	0.029382	0.02804	0.028405	0.027927	0.028381
464.757	0.025997	0.022325	0.022008	0.021431	0.020646	0.021114	0.025334	0.023218	0.023205	0.021733	0.024449	0.024295	0.022053	0.021301	0.030213	0.029767	0.029011	0.02958	0.031458	0.026458	0.029385	0.028028	0.028448	0.027941	0.028459
466.685	0.026037	0.022361	0.022044	0.021475	0.020656	0.021141	0.025359	0.02324	0.023209	0.021763	0.024485	0.024322	0.022102	0.021298	0.030236	0.029794	0.029033	0.029578	0.031495	0.026519	0.029407	0.028034	0.028489	0.027983	0.028546
468.614	0.026102	0.022417	0.022085	0.02155	0.020686	0.021191	0.025417	0.023266	0.023232	0.021839	0.024519	0.024362	0.022187	0.021312	0.030279	0.029847	0.029104	0.02961	0.031557	0.026591	0.029456	0.028079	0.028515	0.028053	0.028618
470.542	0.026175	0.022471	0.022113	0.021637	0.020746	0.021245	0.02551	0.023298	0.023279	0.021937	0.024553	0.024419	0.022273	0.021365	0.030348	0.029921	0.029197	0.029675	0.031629	0.026668	0.02953	0.028155	0.028545	0.028121	0.028677
472.471	0.026248	0.022525	0.02214	0.021705	0.020821	0.021291	0.025611	0.02335	0.023342	0.02202	0.024599	0.024499	0.022342	0.021456	0.030436	0.030009	0.029282	0.02976	0.031687	0.026749	0.029615	0.028236	0.028594	0.028168	0.028747
474.399	0.026327	0.022604	0.022195	0.021746	0.020898	0.021345	0.025692	0.023424	0.02342	0.022079	0.024667	0.024593	0.022404	0.021553	0.030527	0.030096	0.029358	0.02986	0.031741	0.026829	0.029699	0.028305	0.028664	0.028211	0.028842
476.328	0.026419	0.022697	0.022277	0.021789	0.020973	0.021427	0.025764	0.023508	0.023514	0.022138	0.024756	0.02469	0.022467	0.02163	0.030625	0.030184	0.029451	0.029973	0.031816	0.026908	0.029791	0.028372	0.028747	0.028268	0.028951
478.256	0.026522	0.022768	0.022367	0.021855	0.021045	0.021519	0.025844	0.023579	0.023619	0.022213	0.024852	0.02479	0.022525	0.021685	0.03074	0.030281	0.029572	0.030089	0.031913	0.026994	0.029896	0.028448	0.028843	0.028344	0.029066
480.185	0.026619	0.022819	0.022456	0.021935	0.021115	0.021595	0.025927	0.02364	0.023721	0.02229	0.024941	0.024893	0.022576	0.02173	0.030868	0.030381	0.029702	0.030191	0.032022	0.027087	0.030004	0.028531	0.028946	0.028434	0.02919
482.113	0.026696	0.02286	0.022543	0.022021	0.021183	0.021652	0.026007	0.02371	0.023813	0.02235	0.025027	0.024989	0.022637	0.02177	0.030985	0.030478	0.029819	0.030273	0.032138	0.027171	0.030105	0.028615	0.029041	0.028528	0.029325
484.041	0.026768	0.022888	0.022622	0.022125	0.021254	0.021706	0.026093	0.023795	0.023905	0.022395	0.025118	0.025072	0.02272	0.021817	0.031071	0.030582	0.029917	0.030354	0.03226	0.027243	0.030195	0.028703	0.029115	0.028615	0.029459
485.97	0.026853	0.022922	0.022688	0.022243	0.021332	0.021771	0.026188	0.023888	0.024005	0.022446	0.025215	0.025149	0.022821	0.021878	0.031138	0.030697	0.03001	0.030451	0.032381	0.027317	0.030275	0.0288	0.029181	0.028705	0.029584
487.898	0.026949	0.022979	0.022749	0.022356	0.021409	0.021838	0.026287	0.023982	0.024109	0.022517	0.025308	0.02523	0.022922	0.021948	0.031222	0.030818	0.030115	0.030547	0.032484	0.027408	0.030362	0.028896	0.029259	0.028802	0.029709
489.827	0.027041	0.023041	0.022817	0.02245	0.021476	0.021891	0.02639	0.02407	0.02421	0.022596	0.025391	0.025319	0.02301	0.022017	0.031334	0.030933	0.030236	0.030631	0.032564	0.02752	0.030466	0.028988	0.02935	0.028892	0.029834
491.755	0.027128	0.023084	0.022896	0.022529	0.021542	0.021933	0.026488	0.024143	0.024296	0.022668	0.025468	0.025412	0.023078	0.022085	0.031459	0.031041	0.03036	0.03072	0.03263	0.027642	0.03058	0.029075	0.029438	0.028971	0.029948
493.684	0.027217	0.023126	0.02298	0.022603	0.021614	0.021987	0.026582	0.024208	0.024371	0.02274	0.025546	0.025504	0.023136	0.022165	0.031579	0.031148	0.030474	0.030831	0.032704	0.02776	0.03069	0.02916	0.029513	0.02905	0.030057
495.612	0.027318	0.023197	0.023064	0.022673	0.021692	0.022067	0.026686	0.024283	0.02445	0.02283	0.025633	0.025607	0.023206	0.022263	0.031701	0.031265	0.030585	0.030964	0.032809	0.02787	0.030803	0.029259	0.02959	0.029138	0.030178
497.541	0.027435	0.023304	0.023153	0.02273	0.021784	0.022175	0.026809	0.024382	0.024546	0.022947	0.025741	0.025735	0.023296	0.02237	0.031844	0.031398	0.030714	0.031108	0.032954	0.027979	0.030933	0.029385	0.029682	0.029229	0.030315
499.469	0.027562	0.023428	0.023262	0.02278	0.021897	0.0223	0.026936	0.024494	0.024654	0.023082	0.025874	0.02588	0.02339	0.022473	0.032012	0.031541	0.030858	0.03125	0.033128	0.028092	0.031085	0.02953	0.029792	0.029313	0.030451
501.398	0.027688	0.023544	0.02338	0.022845	0.022008	0.022422	0.027056	0.024612	0.02477	0.023216	0.026019	0.026023	0.023478	0.022561	0.032186	0.031688	0.030987	0.031383	0.033304	0.028208	0.031249	0.029667	0.02991	0.029397	0.030564
503.326	0.027807	0.023637	0.023485	0.022934	0.022099	0.02252	0.02717	0.024733	0.024887	0.023329	0.026159	0.02615	0.02356	0.022631	0.032338	0.031835	0.031092	0.031505	0.033469	0.028321	0.031397	0.02978	0.030023	0.029489	0.030648
505.254	0.027917	0.023704	0.023564	0.023034	0.022176	0.022591	0.027278	0.024844	0.024993	0.023411	0.026275	0.026257	0.023639	0.022692	0.032463	0.031974	0.031195	0.031614	0.033613	0.028419	0.031507	0.029871	0.030123	0.029586	0.03071
507.183	0.028014	0.023752	0.02362	0.023135	0.022249	0.02265	0.027378	0.024928	0.025072	0.023471	0.026368	0.026344	0.023718	0.022748	0.032571	0.032081	0.031312	0.031707	0.033723	0.028503	0.031593	0.029945	0.030212	0.029673	0.030759
509.111	0.028102	0.023797	0.023663	0.023238	0.022313	0.022711	0.02747	0.024996	0.025137	0.023522	0.026448	0.026415	0.023805	0.022808	0.032672	0.032157	0.031433	0.031793	0.033793	0.028592	0.031682	0.030012	0.030298	0.029749	0.030805
511.04	0.028191	0.02385	0.023712	0.023346	0.022365	0.022775	0.027562	0.025065	0.025212	0.023569	0.026517	0.026482	0.023898	0.022878	0.032775	0.032226	0.03155	0.031888	0.033854	0.028695	0.031779	0.030084	0.030382	0.02983	0.030864
512.968	0.028287	0.023911	0.023779	0.023454	0.022416	0.022843	0.02766	0.025134	0.025306	0.023615	0.02658	0.026565	0.023989	0.022956	0.032877	0.032315	0.031665	0.031992	0.033944	0.028808	0.031884	0.030169	0.030457	0.029929	0.030941
514.897	0.028387	0.02397	0.023863	0.023556	0.022472	0.022914	0.027758	0.025201	0.02541	0.023663	0.02665	0.026664	0.024067	0.023027	0.032971	0.03242	0.031777	0.032091	0.034054	0.028924	0.031998	0.030264	0.030519	0.030043	0.031027
516.825	0.028466	0.024012	0.023945	0.023646	0.022531	0.022974	0.027839	0.025264	0.025512	0.023717	0.026722	0.026758	0.024119	0.023082	0.033047	0.032517	0.031873	0.032174	0.034151	0.029027	0.032108	0.030344	0.030575	0.030146	0.031107
518.754	0.028508	0.024032	0.024008	0.023718	0.022582	0.023007	0.027896	0.025315	0.025593	0.023768	0.026775	0.026827	0.02414	0.023116	0.033103	0.032584	0.031939	0.032234	0.034218	0.029092	0.032182	0.030384	0.030622	0.030208	0.031169
520.682	0.028524	0.024034	0.024048	0.023767	0.022623	0.023014	0.027924	0.025344	0.025636	0.023799	0.026804	0.026856	0.024147	0.023129	0.033139	0.032611	0.031963	0.032257	0.034255	0.029102	0.032208	0.03039	0.030655	0.03023	0.031207
522.611	0.028538	0.024029	0.024063	0.023785	0.02265	0.023016	0.027925	0.025356	0.025643	0.023807	0.026816	0.026848	0.024168	0.02313	0.033159	0.032605	0.031948	0.032252	0.03426	0.029078	0.032204	0.030385	0.030665	0.030234	0.031227
524.539	0.028556	0.024021	0.024053	0.023778	0.022652	0.023019	0.027917	0.025362	0.025632	0.023801	0.026822	0.026832	0.0242	0.023131	0.033167	0.032589	0.031921	0.032241	0.03424	0.029059	0.032188	0.030378	0.030652	0.030232	0.031236
526.467	0.028569	0.02401	0.024029	0.023774	0.022631	0.023016	0.027915	0.025362	0.025622	0.023792	0.026831	0.026836	0.02422	0.02314	0.03316	0.032576	0.031917	0.032232	0.034206	0.029063	0.032164	0.030367	0.030623	0.030223	0.031226
528.396	0.028572	0.023991	0.024008	0.023796	0.022602	0.022993	0.027918	0.025352	0.025622	0.023786	0.026835	0.026849	0.024226	0.023156	0.033137	0.032562	0.031937	0.032209	0.034164	0.02908	0.032138	0.030343	0.030583	0.030206	0.031199
530.324	0.028565	0.023957	0.023993	0.023833	0.022575	0.022958	0.027914	0.025334	0.025616	0.023772	0.026812	0.026842	0.024229	0.023168	0.033105	0.032527	0.031952	0.032159	0.03412	0.029088	0.03211	0.030299	0.030537	0.030189	0.031177
532.253	0.028547	0.023907	0.02397	0.023859	0.022541	0.022927	0.027899	0.025309	0.025593	0.023734	0.026756	0.026807	0.024224	0.023165	0.033063	0.032464	0.031935	0.032088	0.034084	0.029078	0.032073	0.03024	0.030493	0.03019	0.031167
534.181	0.028528	0.023856	0.023938	0.023873	0.0225	0.022902	0.027876	0.025279	0.025574	0.023683	0.026696	0.026763	0.024204	0.023148	0.033013	0.032394	0.031895	0.032024	0.034057	0.029056	0.032033	0.030184	0.030457	0.030207	0.031155
536.11	0.028515	0.023825	0.023911	0.023898	0.022478	0.02288	0.02786	0.025256	0.025579	0.023651	0.026664	0.026737	0.024182	0.02313	0.03297	0.032353	0.031863	0.032006	0.034039	0.029043	0.032005	0.030155	0.030439	0.030224	0.031132
538.038	0.028518	0.023822	0.023903	0.023946	0.022498	0.02287	0.027856	0.025253	0.025604	0.023651	0.026668	0.026741	0.02418	0.023127	0.032956	0.032348	0.031858	0.032035	0.034034	0.029056	0.032005	0.030154	0.030452	0.030232	0.031115
539.967	0.028546	0.023838	0.02392	0.024008	0.022558	0.022884	0.02787	0.025272	0.025636	0.023667	0.026699	0.026773	0.024209	0.023146	0.03298	0.032369	0.031886	0.032082	0.034054	0.029099	0.032048	0.030171	0.030494	0.030248	0.031132
541.895	0.028593	0.02386	0.023964	0.024074	0.02264	0.02292	0.027911	0.02531	0.025682	0.023695	0.026754	0.026835	0.024265	0.023188	0.033039	0.032425	0.031954	0.032137	0.034103	0.029172	0.032143	0.030204	0.030544	0.03029	0.031189
543.824	0.028653	0.023885	0.02403	0.024137	0.022726	0.02297	0.027995	0.025372	0.025757	0.02375	0.02684	0.026933	0.024346	0.023248	0.033122	0.032525	0.032068	0.032212	0.034171	0.029274	0.032279	0.030262	0.030595	0.030352	0.031273
545.752	0.028721	0.023923	0.02411	0.024209	0.022815	0.023033	0.028116	0.025458	0.025871	0.02384	0.026947	0.027056	0.024446	0.023328	0.033233	0.032661	0.032219	0.03231	0.034263	0.029399	0.032426	0.030355	0.030662	0.03043	0.031375
547.68	0.028801	0.023981	0.0242	0.024302	0.02291	0.023115	0.028253	0.025558	0.026004	0.023948	0.02706	0.027193	0.024549	0.023432	0.033367	0.032807	0.032395	0.032427	0.034394	0.029538	0.03257	0.030481	0.030758	0.030527	0.031489
549.609	0.028902	0.02406	0.024303	0.024418	0.02302	0.023214	0.028401	0.025671	0.02614	0.024059	0.027183	0.027342	0.024654	0.02355	0.033521	0.032954	0.032584	0.03257	0.034563	0.029686	0.032714	0.030629	0.030876	0.030639	0.031604
551.537	0.029029	0.024157	0.024415	0.024549	0.023144	0.023321	0.028558	0.025801	0.026286	0.024178	0.02733	0.027502	0.024776	0.023667	0.033699	0.033106	0.032769	0.032745	0.034751	0.029841	0.03286	0.030779	0.031005	0.030754	0.031722
553.466	0.029167	0.024263	0.024534	0.024684	0.023278	0.023435	0.028717	0.02594	0.026443	0.024314	0.027499	0.027665	0.024914	0.023776	0.033892	0.033266	0.032943	0.032939	0.034939	0.029999	0.03301	0.030921	0.031136	0.030871	0.031863
555.394	0.029298	0.02436	0.024651	0.024797	0.023412	0.02356	0.028867	0.026068	0.026591	0.024459	0.02766	0.027814	0.02504	0.023869	0.03407	0.033428	0.033105	0.033117	0.035112	0.030146	0.033161	0.031058	0.031252	0.030985	0.032018
557.323	0.029398	0.024422	0.024748	0.02486	0.023522	0.023669	0.028985	0.026164	0.02669	0.024579	0.027775	0.027929	0.025127	0.023931	0.034188	0.03356	0.033223	0.033237	0.035239	0.03026	0.033284	0.031166	0.031329	0.031062	0.032138
559.251	0.029428	0.024441	0.024789	0.024852	0.023575	0.023706	0.029024	0.026196	0.026708	0.024634	0.027815	0.027973	0.025157	0.023946	0.034215	0.033615	0.033252	0.03326	0.035279	0.030303	0.033329	0.031207	0.031341	0.031064	0.032176
561.18	0.029378	0.02442	0.024756	0.024777	0.023558	0.02365	0.028955	0.026145	0.026635	0.024613	0.027771	0.027921	0.025117	0.023912	0.034156	0.03356	0.033172	0.033188	0.035222	0.03025	0.033267	0.031162	0.031282	0.030995	0.032123
563.108	0.029283	0.024371	0.024671	0.024662	0.023493	0.023537	0.028813	0.026036	0.026506	0.024547	0.027668	0.027803	0.025025	0.023848	0.034055	0.033428	0.033017	0.033063	0.035097	0.030127	0.033128	0.03106	0.031185	0.030895	0.032012
565.036	0.029189	0.02431	0.024576	0.024536	0.023417	0.023427	0.028667	0.025925	0.026379	0.024473	0.02755	0.027678	0.024928	0.02378	0.033951	0.033287	0.032856	0.032927	0.03495	0.029997	0.032986	0.030949	0.031085	0.030804	0.031899
566.965	0.029118	0.02426	0.024503	0.024425	0.023359	0.02335	0.028554	0.025849	0.026297	0.02442	0.027456	0.027586	0.024862	0.023724	0.033863	0.033181	0.032743	0.032809	0.034825	0.029895	0.032889	0.030867	0.030997	0.03073	0.031833
568.893	0.029082	0.024236	0.024463	0.024347	0.023334	0.02331	0.028481	0.025813	0.026261	0.024401	0.027401	0.027535	0.024831	0.023692	0.033809	0.033119	0.032685	0.032735	0.034758	0.029822	0.032835	0.030829	0.03094	0.030669	0.031828
570.822	0.029086	0.024242	0.02446	0.024307	0.023337	0.023303	0.028454	0.025808	0.026251	0.024413	0.027381	0.027521	0.024825	0.023688	0.033795	0.033103	0.032662	0.032716	0.034753	0.029788	0.032816	0.030828	0.030938	0.03063	0.031873
572.75	0.029124	0.024269	0.024489	0.024304	0.023355	0.023321	0.028469	0.025823	0.026256	0.024442	0.02739	0.027525	0.024828	0.023702	0.03381	0.033132	0.032661	0.032742	0.034784	0.029797	0.032831	0.030843	0.030976	0.030625	0.031946
574.679	0.029173	0.024312	0.024528	0.024326	0.023377	0.023348	0.028496	0.025843	0.026274	0.024476	0.027417	0.027534	0.024832	0.023718	0.033843	0.033179	0.032675	0.032784	0.03482	0.02983	0.032861	0.030865	0.03101	0.030642	0.032013
576.607	0.029216	0.024362	0.02455	0.024356	0.023396	0.023378	0.028516	0.02586	0.026302	0.02451	0.027451	0.02755	0.02484	0.023734	0.033885	0.033223	0.032703	0.03282	0.034848	0.029868	0.032884	0.030886	0.031022	0.03066	0.032057
578.536	0.029255	0.024398	0.024546	0.024377	0.023406	0.023407	0.028529	0.025881	0.026329	0.024537	0.027483	0.027581	0.024855	0.02375	0.033924	0.033264	0.03274	0.03284	0.034869	0.029899	0.032902	0.030903	0.031031	0.03067	0.032086
580.464	0.029295	0.024406	0.024529	0.024396	0.023411	0.023431	0.028546	0.02591	0.026348	0.02455	0.027507	0.027624	0.024878	0.023762	0.033951	0.033303	0.032772	0.032846	0.034887	0.02992	0.032925	0.030918	0.031044	0.030679	0.032118
582.393	0.029335	0.024405	0.024518	0.024425	0.023422	0.023442	0.028573	0.025942	0.026363	0.024557	0.027527	0.027669	0.024909	0.023771	0.033967	0.033332	0.032794	0.032849	0.034908	0.029941	0.032954	0.030935	0.031051	0.030689	0.032156
584.321	0.029369	0.024416	0.024521	0.024469	0.02344	0.023443	0.028612	0.02597	0.026381	0.024563	0.02755	0.027713	0.024941	0.023784	0.033983	0.033344	0.032821	0.032857	0.03494	0.029976	0.032993	0.030954	0.031052	0.030708	0.032191
586.249	0.029397	0.024436	0.024538	0.02453	0.023456	0.023441	0.028654	0.025997	0.02641	0.024567	0.027575	0.027753	0.024972	0.0238	0.034012	0.033352	0.032869	0.032874	0.034986	0.030028	0.033044	0.030973	0.031066	0.030744	0.032228
588.178	0.029422	0.024447	0.024565	0.024602	0.02347	0.023444	0.028692	0.026031	0.026455	0.024577	0.027601	0.027787	0.02501	0.023823	0.034054	0.033374	0.032933	0.032903	0.035039	0.030089	0.033097	0.030991	0.031105	0.030797	0.032265
590.106	0.029446	0.024444	0.02459	0.024677	0.023482	0.023451	0.028725	0.026067	0.026508	0.024596	0.027631	0.027813	0.025056	0.023853	0.034087	0.033407	0.032991	0.032934	0.03509	0.030142	0.033139	0.031003	0.031146	0.030856	0.032287
592.035	0.029458	0.024432	0.024595	0.024736	0.02348	0.023454	0.028744	0.026085	0.026543	0.024606	0.027654	0.027822	0.025095	0.02388	0.034089	0.033422	0.033016	0.03295	0.035112	0.030171	0.033153	0.031002	0.031167	0.030897	0.032279
593.963	0.029447	0.024412	0.024579	0.024763	0.023456	0.023446	0.028733	0.026073	0.026539	0.024588	0.027647	0.027798	0.025103	0.023887	0.034058	0.033394	0.032994	0.032939	0.035086	0.030159	0.03313	0.03098	0.031158	0.030902	0.032248
595.892	0.029418	0.024378	0.024548	0.024758	0.023422	0.02342	0.028692	0.026034	0.026497	0.024549	0.027603	0.027742	0.025076	0.023869	0.034	0.033327	0.032936	0.032898	0.035018	0.030109	0.033078	0.030928	0.031121	0.030878	0.032208
597.82	0.029384	0.024332	0.024508	0.024728	0.023399	0.02338	0.02864	0.025985	0.026435	0.024505	0.027542	0.027677	0.02503	0.023838	0.033924	0.033246	0.032871	0.032835	0.034938	0.030047	0.033019	0.030862	0.031063	0.030849	0.032171
599.749	0.029358	0.024284	0.024468	0.02469	0.023386	0.023339	0.028596	0.025942	0.026381	0.02447	0.027494	0.027632	0.024987	0.023809	0.033856	0.033182	0.03282	0.032767	0.034873	0.030003	0.032973	0.03081	0.031001	0.030825	0.032147
601.677	0.029349	0.024248	0.024449	0.024657	0.023372	0.023317	0.028566	0.025917	0.026358	0.024448	0.027472	0.027619	0.02496	0.02379	0.033827	0.03315	0.03279	0.032723	0.034833	0.029987	0.03295	0.030785	0.030957	0.030802	0.032146
603.606	0.029359	0.024229	0.024452	0.024642	0.023361	0.02332	0.028556	0.025915	0.026369	0.024443	0.027477	0.02763	0.024955	0.023781	0.033839	0.033152	0.032787	0.032716	0.034819	0.029997	0.032953	0.030784	0.030935	0.030781	0.032171
605.534	0.029374	0.024222	0.024457	0.024642	0.023366	0.023331	0.028568	0.025927	0.026396	0.024451	0.027494	0.027652	0.02497	0.023778	0.033859	0.033169	0.032804	0.032734	0.034823	0.03002	0.032973	0.030785	0.030921	0.030769	0.032205
607.462	0.02937	0.024211	0.024442	0.024648	0.023377	0.023325	0.028583	0.025931	0.026411	0.024458	0.027496	0.027662	0.024986	0.023773	0.033855	0.033172	0.032814	0.032735	0.034828	0.030038	0.032986	0.030769	0.030896	0.030758	0.032216
609.391	0.029327	0.024178	0.024402	0.02464	0.023364	0.023295	0.028564	0.025908	0.02639	0.024443	0.027462	0.027637	0.024973	0.023749	0.033813	0.033135	0.032786	0.032684	0.034803	0.030032	0.032954	0.030716	0.030843	0.030722	0.032179
611.319	0.029239	0.024104	0.02433	0.024603	0.023304	0.023234	0.028484	0.025842	0.026321	0.024386	0.027384	0.027563	0.024913	0.023684	0.03372	0.033037	0.032692	0.032565	0.034707	0.029978	0.032855	0.030611	0.030743	0.030631	0.032078
613.248	0.029111	0.023981	0.024218	0.024527	0.023202	0.023133	0.028341	0.02573	0.026203	0.02428	0.027258	0.027444	0.024805	0.023577	0.033557	0.032871	0.032517	0.032378	0.034514	0.029848	0.032682	0.030437	0.030577	0.030467	0.031903
615.176	0.028942	0.023827	0.024068	0.024408	0.023072	0.022993	0.028148	0.025573	0.026044	0.024128	0.027086	0.027284	0.024655	0.023444	0.03332	0.032645	0.032272	0.032129	0.034237	0.029637	0.032435	0.030195	0.03034	0.030235	0.031654
617.105	0.028733	0.023652	0.023885	0.024247	0.02291	0.022816	0.027918	0.025369	0.025843	0.023938	0.026873	0.027082	0.024476	0.023287	0.033037	0.032376	0.031994	0.031851	0.033929	0.029379	0.032147	0.029924	0.030073	0.029981	0.031371
619.033	0.028502	0.02346	0.023681	0.02405	0.022716	0.022606	0.027665	0.025138	0.025611	0.023729	0.026635	0.026846	0.024295	0.023103	0.032746	0.032084	0.031724	0.031578	0.033631	0.029122	0.031866	0.02967	0.029824	0.029759	0.03111
620.962	0.028282	0.023271	0.023478	0.023847	0.022521	0.022391	0.027411	0.024921	0.025377	0.023531	0.026397	0.026608	0.024126	0.02291	0.032468	0.031794	0.031475	0.031315	0.033346	0.028882	0.031609	0.029436	0.029605	0.029576	0.030886
622.89	0.02809	0.023107	0.023297	0.023667	0.022351	0.0222	0.027172	0.024737	0.025166	0.023356	0.026179	0.02639	0.023966	0.022734	0.032207	0.031527	0.031239	0.031054	0.033067	0.028653	0.031362	0.029213	0.029395	0.0294	0.030676
624.818	0.027924	0.022971	0.023148	0.023513	0.022211	0.022045	0.02696	0.024582	0.024984	0.023206	0.025996	0.026199	0.023817	0.022588	0.03197	0.031297	0.031014	0.030815	0.032808	0.028446	0.031126	0.029009	0.029197	0.029228	0.030481
626.747	0.027788	0.022858	0.023027	0.023384	0.022096	0.021923	0.026785	0.024452	0.02483	0.02308	0.02585	0.026041	0.023688	0.022474	0.031772	0.031111	0.030818	0.030622	0.032588	0.028269	0.03092	0.028841	0.029029	0.029081	0.030317
628.675	0.027681	0.022766	0.022928	0.023286	0.022001	0.021827	0.026646	0.024347	0.024702	0.022978	0.025733	0.025916	0.023582	0.022387	0.031611	0.030963	0.03066	0.030476	0.032407	0.028116	0.030751	0.028705	0.028892	0.02896	0.030182
630.604	0.027597	0.02269	0.022847	0.023211	0.021918	0.021747	0.026527	0.02426	0.0246	0.022893	0.02563	0.025811	0.023498	0.022311	0.031474	0.030835	0.030528	0.030351	0.032252	0.027975	0.03061	0.028581	0.028768	0.028847	0.030058
632.532	0.027527	0.022629	0.022777	0.023143	0.021839	0.021678	0.026419	0.024186	0.024513	0.022816	0.025531	0.025716	0.023431	0.022241	0.031352	0.030716	0.030404	0.030221	0.032111	0.027853	0.030482	0.028453	0.028636	0.028733	0.029937
634.461	0.027468	0.022579	0.022707	0.023087	0.02177	0.021616	0.026326	0.024124	0.024433	0.022744	0.025435	0.025631	0.023371	0.022186	0.031242	0.030603	0.030284	0.030084	0.03197	0.027749	0.03036	0.028322	0.028501	0.028623	0.029826
636.389	0.027423	0.022537	0.022641	0.023054	0.021723	0.021568	0.026252	0.024073	0.02436	0.022686	0.025345	0.025565	0.023314	0.022147	0.03114	0.030501	0.030176	0.029959	0.03183	0.027652	0.030243	0.028199	0.028377	0.028524	0.029727
638.318	0.027395	0.022501	0.022585	0.023044	0.021696	0.021539	0.026191	0.02403	0.024294	0.02265	0.025269	0.025519	0.023264	0.022123	0.031048	0.030416	0.030083	0.029854	0.031698	0.027556	0.030134	0.02809	0.02827	0.028434	0.029636
640.246	0.027374	0.022478	0.022541	0.023041	0.021681	0.021522	0.02614	0.023993	0.024241	0.022632	0.025215	0.025487	0.023223	0.022109	0.030975	0.030349	0.029999	0.029763	0.031584	0.027467	0.030037	0.027994	0.028175	0.028347	0.029548
642.175	0.027354	0.022473	0.022513	0.023039	0.021677	0.021511	0.0261	0.023968	0.024203	0.022622	0.025188	0.025468	0.023191	0.022102	0.030929	0.030295	0.029917	0.029674	0.031494	0.02739	0.029957	0.027904	0.028088	0.028263	0.02946
644.103	0.027341	0.022487	0.022503	0.023046	0.021687	0.021509	0.026079	0.023961	0.024183	0.02262	0.025181	0.025467	0.023165	0.022106	0.030894	0.030249	0.029836	0.029586	0.03142	0.027317	0.029888	0.027811	0.028008	0.028185	0.029375
646.031	0.027336	0.022514	0.022504	0.023071	0.021709	0.021526	0.026073	0.023976	0.024174	0.02263	0.025181	0.025486	0.023147	0.022125	0.030858	0.030216	0.029765	0.029505	0.031344	0.027239	0.029809	0.027713	0.027924	0.028105	0.029291
647.96	0.02733	0.022532	0.022499	0.023099	0.021733	0.021556	0.02607	0.023998	0.024167	0.022643	0.025176	0.02551	0.023136	0.022149	0.030815	0.030192	0.029713	0.029434	0.031263	0.027163	0.029722	0.027625	0.027834	0.028022	0.029208
649.888	0.027322	0.022524	0.022481	0.023116	0.021737	0.021576	0.026062	0.024007	0.02416	0.022645	0.025163	0.025521	0.023129	0.022158	0.03077	0.030175	0.029684	0.029378	0.031197	0.027112	0.02966	0.027569	0.027759	0.027954	0.029138
651.817	0.027321	0.022501	0.022463	0.023127	0.021726	0.021578	0.026058	0.023997	0.024162	0.022639	0.025151	0.025519	0.023127	0.02215	0.030735	0.030167	0.029672	0.029346	0.031157	0.027093	0.02964	0.027539	0.027707	0.027912	0.029089
653.745	0.027325	0.022488	0.022454	0.023147	0.02172	0.021574	0.026065	0.023978	0.024178	0.022631	0.025151	0.025513	0.023137	0.022139	0.030721	0.030174	0.029673	0.029336	0.031138	0.027097	0.029647	0.027517	0.027668	0.027886	0.029059
655.674	0.02732	0.022494	0.022443	0.023178	0.021723	0.021571	0.026081	0.023961	0.024195	0.022619	0.025164	0.025511	0.023154	0.022135	0.03072	0.030186	0.029691	0.029328	0.03114	0.027117	0.029663	0.027507	0.02764	0.027874	0.029042
657.602	0.027304	0.022498	0.022422	0.023196	0.021717	0.021559	0.026091	0.023951	0.0242	0.022605	0.025174	0.02551	0.023162	0.022126	0.03072	0.030185	0.029729	0.029317	0.03116	0.027144	0.029674	0.027515	0.027626	0.027878	0.029033
659.531	0.027277	0.022472	0.022395	0.023171	0.021696	0.021524	0.026078	0.023938	0.024188	0.022586	0.025168	0.025496	0.023151	0.022095	0.030705	0.030154	0.02976	0.029307	0.031176	0.027166	0.029671	0.027526	0.027616	0.027888	0.029027
661.459	0.027234	0.022417	0.022364	0.023102	0.021669	0.021466	0.026044	0.023906	0.024153	0.022559	0.025152	0.025459	0.023132	0.022038	0.030664	0.030098	0.029769	0.0293	0.031177	0.027178	0.029668	0.027527	0.027609	0.02788	0.029019
663.388	0.027201	0.022391	0.02233	0.023046	0.021669	0.021442	0.02602	0.023891	0.024108	0.02255	0.025135	0.025443	0.023119	0.021976	0.030601	0.03004	0.029753	0.029269	0.031168	0.027182	0.02969	0.027503	0.027614	0.027829	0.028988
665.316	0.027189	0.022461	0.022308	0.023077	0.021738	0.021541	0.026035	0.02394	0.024059	0.022591	0.025102	0.025488	0.023077	0.021941	0.030503	0.029965	0.029634	0.029131	0.031071	0.027099	0.029662	0.027376	0.027555	0.027648	0.028833
667.244	0.027093	0.022542	0.022254	0.023134	0.021788	0.021698	0.025986	0.023949	0.02394	0.022598	0.024971	0.025485	0.022889	0.021903	0.030295	0.029777	0.029256	0.028758	0.030708	0.026764	0.029362	0.027016	0.027246	0.02722	0.028447
669.173	0.026812	0.022374	0.022055	0.022951	0.021596	0.021575	0.025699	0.023692	0.023679	0.022386	0.024694	0.025237	0.022564	0.021738	0.029955	0.029437	0.02876	0.028294	0.030172	0.026292	0.028819	0.026561	0.026751	0.026753	0.028047
671.101	0.026503	0.022019	0.021762	0.022558	0.021229	0.02116	0.025297	0.023293	0.023378	0.02204	0.024398	0.024862	0.022312	0.021463	0.029621	0.029091	0.028474	0.028021	0.029821	0.026018	0.028425	0.0263	0.026426	0.026549	0.027899
673.03	0.026245	0.021708	0.02148	0.022199	0.020889	0.020764	0.024926	0.022947	0.02309	0.021729	0.024117	0.024524	0.022116	0.021185	0.029292	0.028752	0.028246	0.027791	0.029548	0.025813	0.028131	0.026084	0.026194	0.026396	0.027782
674.958	0.025975	0.021456	0.021209	0.021914	0.020586	0.020453	0.024558	0.022632	0.022776	0.021444	0.023799	0.024189	0.021871	0.020922	0.028905	0.028356	0.027892	0.027443	0.029175	0.025495	0.027756	0.025753	0.025883	0.026122	0.027533
676.887	0.025677	0.021221	0.020941	0.02166	0.020297	0.020184	0.024185	0.022323	0.022439	0.021153	0.023457	0.023835	0.021581	0.020671	0.028489	0.027928	0.027463	0.027022	0.028736	0.025103	0.027327	0.02535	0.025515	0.02579	0.027215
678.815	0.025391	0.020993	0.020688	0.021425	0.020027	0.019938	0.023838	0.022035	0.02212	0.020865	0.023129	0.023496	0.0213	0.020444	0.028098	0.02753	0.027061	0.026623	0.028326	0.02474	0.026939	0.024977	0.02518	0.025494	0.026924
680.744	0.025143	0.020785	0.020467	0.021223	0.019783	0.019716	0.023532	0.021786	0.021844	0.020608	0.022836	0.023196	0.021059	0.020251	0.027757	0.027195	0.026731	0.026292	0.027987	0.024449	0.026622	0.024676	0.024912	0.025265	0.026694
682.672	0.024944	0.020607	0.020281	0.021064	0.019572	0.019524	0.023275	0.021585	0.021617	0.0204	0.022596	0.022944	0.020867	0.02009	0.027478	0.026927	0.026475	0.026042	0.027726	0.024229	0.026373	0.024447	0.024716	0.025104	0.026523
684.601	0.024787	0.020459	0.020125	0.020936	0.019392	0.019357	0.023075	0.021424	0.021437	0.020226	0.022405	0.02274	0.020724	0.019954	0.027261	0.026708	0.026282	0.02586	0.027531	0.024065	0.026187	0.024279	0.024583	0.025005	0.026392
686.529	0.024661	0.02033	0.019996	0.020826	0.019237	0.019206	0.022921	0.021283	0.021303	0.020072	0.022249	0.022581	0.020615	0.019839	0.027088	0.02652	0.026137	0.02572	0.027385	0.023948	0.026054	0.024155	0.024493	0.024949	0.026283
688.457	0.024549	0.02021	0.019892	0.020732	0.019099	0.019067	0.02279	0.02115	0.021199	0.01993	0.022114	0.022448	0.020519	0.019737	0.026941	0.026357	0.026023	0.025604	0.027277	0.023863	0.025954	0.024059	0.024426	0.02492	0.026189
690.386	0.024441	0.02009	0.0198	0.02065	0.018964	0.018937	0.02267	0.021022	0.021103	0.019797	0.021993	0.022314	0.020432	0.019638	0.026807	0.026211	0.025926	0.025506	0.02719	0.023791	0.025867	0.023983	0.024374	0.024903	0.026107
692.314	0.024337	0.019971	0.019707	0.020571	0.018829	0.018812	0.02256	0.020903	0.021009	0.019667	0.021881	0.022174	0.02036	0.019543	0.026674	0.026074	0.025839	0.02542	0.027114	0.023724	0.025792	0.02392	0.024335	0.024887	0.026034
694.243	0.024237	0.019854	0.019611	0.02049	0.018702	0.01869	0.022457	0.02079	0.020923	0.019537	0.021769	0.022039	0.020296	0.019455	0.026539	0.025941	0.025758	0.025344	0.027041	0.023664	0.025727	0.023859	0.024296	0.024866	0.025968
696.171	0.024136	0.019743	0.019516	0.02041	0.018587	0.018572	0.022355	0.020678	0.020842	0.019412	0.021655	0.021917	0.020224	0.01937	0.026407	0.02581	0.025678	0.025277	0.026965	0.02361	0.025662	0.023797	0.024253	0.024837	0.0259
698.1	0.024034	0.019639	0.019427	0.020333	0.018479	0.018458	0.022252	0.020568	0.020757	0.019298	0.021542	0.021808	0.020145	0.019284	0.026285	0.025686	0.025596	0.025215	0.026883	0.023558	0.025588	0.023736	0.024206	0.024802	0.025827
700.028	0.023937	0.01954	0.019347	0.020258	0.018378	0.018346	0.022153	0.020468	0.020672	0.019199	0.021437	0.021707	0.020066	0.019194	0.026172	0.025565	0.025517	0.02515	0.026795	0.023505	0.025507	0.023676	0.024156	0.024765	0.025745
701.957	0.023848	0.019447	0.019274	0.020187	0.01829	0.018241	0.022061	0.02038	0.020597	0.019109	0.021344	0.02161	0.019995	0.019105	0.026068	0.025444	0.025445	0.025074	0.026704	0.023446	0.025427	0.023609	0.024098	0.024723	0.025652
703.885	0.023771	0.019365	0.019211	0.020124	0.018213	0.018151	0.021974	0.020298	0.020532	0.019029	0.021262	0.021518	0.019935	0.019019	0.025971	0.025327	0.025379	0.02499	0.026614	0.023383	0.025352	0.023536	0.024032	0.024678	0.025546
705.813	0.023716	0.019302	0.019173	0.020076	0.01815	0.018079	0.021898	0.020226	0.020475	0.018965	0.021194	0.021438	0.01988	0.018945	0.025877	0.025215	0.025316	0.024911	0.026531	0.023319	0.02528	0.02346	0.023965	0.02463	0.02544
707.742	0.023697	0.019272	0.019172	0.02005	0.018106	0.018026	0.021848	0.020172	0.020427	0.018931	0.021152	0.021384	0.01983	0.018882	0.025789	0.025109	0.025257	0.024845	0.026463	0.023259	0.025209	0.023389	0.023902	0.024577	0.025349
709.67	0.023709	0.019276	0.0192	0.020042	0.018082	0.017995	0.021826	0.020137	0.020391	0.018921	0.021138	0.021356	0.019786	0.018827	0.025711	0.025012	0.025203	0.024791	0.026412	0.023198	0.025139	0.023328	0.023842	0.024514	0.02527
711.599	0.023698	0.019273	0.019206	0.020011	0.018055	0.017964	0.021792	0.020098	0.020344	0.0189	0.021116	0.021317	0.019742	0.018773	0.025634	0.024926	0.025147	0.024735	0.026365	0.023131	0.025064	0.023272	0.023785	0.024443	0.025185
713.527	0.023592	0.019207	0.01912	0.019911	0.017997	0.0179	0.021697	0.020028	0.020256	0.018826	0.021038	0.021224	0.019679	0.018707	0.025538	0.024848	0.025078	0.02466	0.026298	0.023055	0.024978	0.023208	0.023721	0.024364	0.025086
715.456	0.023404	0.019082	0.018947	0.019753	0.017911	0.01781	0.021547	0.019931	0.020133	0.01871	0.02091	0.021093	0.019598	0.018636	0.025424	0.02477	0.02499	0.02456	0.026197	0.022966	0.024882	0.023123	0.023639	0.024271	0.024972
717.384	0.023217	0.018964	0.018772	0.019601	0.017827	0.017735	0.021397	0.019838	0.020012	0.018601	0.020783	0.020975	0.019516	0.018577	0.025314	0.024696	0.024888	0.024453	0.026071	0.022864	0.024776	0.023016	0.023533	0.024157	0.024842
719.313	0.023074	0.018876	0.018652	0.019479	0.017751	0.017677	0.021274	0.019752	0.019905	0.018514	0.020683	0.020882	0.019441	0.018525	0.025213	0.02462	0.024781	0.024352	0.025942	0.022766	0.024668	0.022913	0.023427	0.024042	0.024715
721.241	0.022956	0.01879	0.018569	0.019361	0.017657	0.017598	0.021165	0.019651	0.0198	0.018428	0.020593	0.020785	0.019365	0.018457	0.025115	0.024533	0.024688	0.024267	0.025831	0.022694	0.024579	0.022847	0.02336	0.023963	0.024617
723.17	0.022853	0.018701	0.018492	0.019235	0.017554	0.017497	0.021058	0.01955	0.019701	0.018341	0.020506	0.020685	0.019289	0.018377	0.025023	0.024437	0.024606	0.024194	0.025741	0.022642	0.024509	0.022813	0.023327	0.023914	0.024549
725.098	0.022768	0.018631	0.018418	0.019122	0.017472	0.017406	0.020961	0.019475	0.019618	0.01827	0.020426	0.020599	0.019219	0.018306	0.024935	0.02434	0.02452	0.024116	0.025655	0.022579	0.024429	0.022774	0.023289	0.023859	0.024482
727.026	0.02269	0.01858	0.018349	0.019027	0.017413	0.017333	0.020877	0.019422	0.019546	0.018215	0.020348	0.020521	0.01915	0.018243	0.024843	0.024246	0.024422	0.024024	0.025561	0.022494	0.024331	0.02271	0.023225	0.023785	0.024399
728.955	0.022611	0.018536	0.01828	0.018942	0.017361	0.017273	0.020797	0.019369	0.019472	0.018167	0.02027	0.020445	0.019079	0.018174	0.02475	0.024158	0.02432	0.023928	0.025462	0.0224	0.024237	0.022627	0.023149	0.023701	0.024299
730.883	0.022537	0.018496	0.018215	0.018865	0.017311	0.017223	0.020715	0.019311	0.019401	0.01812	0.020195	0.020376	0.019009	0.018102	0.024666	0.024079	0.024222	0.02384	0.025362	0.022314	0.024158	0.022546	0.023074	0.023616	0.024189
732.812	0.022475	0.018461	0.018161	0.018799	0.017266	0.017183	0.020642	0.019261	0.019344	0.018076	0.020132	0.020323	0.018953	0.018042	0.024591	0.024008	0.024133	0.023761	0.025268	0.02224	0.024085	0.02248	0.023007	0.023532	0.024079
734.74	0.022421	0.018432	0.018121	0.018741	0.017228	0.017152	0.020588	0.01922	0.019302	0.018041	0.020088	0.020282	0.018917	0.018005	0.024522	0.023947	0.024056	0.023691	0.025189	0.022179	0.024011	0.02243	0.022953	0.023452	0.023978
736.669	0.02238	0.018416	0.01809	0.01869	0.017202	0.017134	0.020552	0.019183	0.019269	0.018023	0.020059	0.020251	0.018895	0.017987	0.024465	0.023899	0.023997	0.023636	0.025134	0.022133	0.023946	0.022389	0.022911	0.023378	0.023888
738.597	0.022354	0.018414	0.018063	0.018646	0.01719	0.01713	0.020528	0.019152	0.019244	0.01802	0.020045	0.020233	0.018878	0.017981	0.024429	0.023868	0.023958	0.0236	0.025103	0.0221	0.023903	0.022358	0.02288	0.023313	0.023817
740.526	0.022333	0.018416	0.018042	0.018608	0.017186	0.017131	0.020514	0.019134	0.019231	0.018025	0.020042	0.020223	0.018861	0.017976	0.024415	0.023857	0.023941	0.02358	0.025094	0.022077	0.02388	0.022338	0.022861	0.023259	0.02377
742.454	0.022307	0.018416	0.018031	0.018571	0.017179	0.017128	0.020502	0.019128	0.019221	0.018033	0.020046	0.020214	0.018843	0.017968	0.024409	0.023855	0.023934	0.023568	0.025094	0.022058	0.023865	0.022329	0.02285	0.023211	0.023738
744.383	0.022279	0.018413	0.018025	0.018531	0.017164	0.01712	0.020481	0.019127	0.019205	0.018041	0.020044	0.020202	0.018824	0.017955	0.024397	0.023846	0.023921	0.023557	0.025088	0.022035	0.023852	0.022324	0.022843	0.023168	0.023702
746.311	0.022256	0.018413	0.018018	0.018493	0.017147	0.017114	0.020457	0.019124	0.019185	0.018046	0.020035	0.02019	0.018807	0.017937	0.024382	0.023833	0.023899	0.023548	0.025076	0.022008	0.023835	0.02232	0.022832	0.023137	0.023653
748.239	0.022235	0.018418	0.018007	0.018466	0.017134	0.01711	0.020445	0.01912	0.019169	0.018045	0.020026	0.020181	0.018794	0.01792	0.024372	0.023822	0.023879	0.023544	0.025069	0.021982	0.023813	0.02231	0.022819	0.023125	0.0236
750.168	0.02222	0.01843	0.017997	0.018453	0.017126	0.017109	0.020446	0.019117	0.019161	0.018042	0.020025	0.020176	0.01879	0.017909	0.024367	0.023817	0.023868	0.023545	0.025077	0.021969	0.023794	0.022297	0.022817	0.023128	0.023558
752.096	0.022211	0.018444	0.017995	0.018455	0.017123	0.017109	0.020453	0.019121	0.01916	0.018042	0.020029	0.020178	0.018797	0.017907	0.024366	0.023814	0.023866	0.023545	0.025094	0.021971	0.023792	0.02229	0.022833	0.023133	0.023527
754.025	0.022211	0.018454	0.017998	0.01847	0.017121	0.017114	0.020459	0.01913	0.019164	0.018048	0.02003	0.020185	0.018813	0.017912	0.024365	0.02381	0.023873	0.023544	0.025109	0.021981	0.023808	0.022293	0.022855	0.023138	0.023497
755.953	0.022215	0.018454	0.017997	0.018492	0.017115	0.017126	0.02046	0.019138	0.019173	0.018048	0.020023	0.020189	0.018827	0.017918	0.024358	0.023801	0.023885	0.023541	0.025118	0.021988	0.023825	0.022303	0.022872	0.023149	0.023459
757.882	0.022211	0.018448	0.017992	0.018506	0.017103	0.017138	0.020457	0.019136	0.01918	0.018033	0.02001	0.020188	0.018837	0.01792	0.024346	0.023785	0.02389	0.023537	0.025121	0.021986	0.023824	0.022303	0.022879	0.023165	0.02341
759.81	0.022193	0.018442	0.017987	0.018507	0.017078	0.017135	0.020448	0.019126	0.019176	0.018008	0.019992	0.020185	0.018839	0.017922	0.024331	0.023762	0.023874	0.023525	0.025114	0.021972	0.023801	0.022285	0.022875	0.023174	0.023352
761.739	0.02216	0.018429	0.017976	0.018501	0.017044	0.017113	0.020432	0.019111	0.019163	0.017978	0.019969	0.020176	0.018832	0.01792	0.024307	0.023734	0.023845	0.023506	0.025091	0.021947	0.023762	0.02225	0.022863	0.023172	0.023284
763.667	0.022111	0.018399	0.01795	0.018503	0.017009	0.017084	0.020409	0.019091	0.019147	0.017946	0.019943	0.020158	0.018817	0.017907	0.024265	0.023699	0.023818	0.023483	0.025051	0.021915	0.023717	0.022208	0.022846	0.023167	0.023204
765.595	0.02205	0.018355	0.017911	0.018511	0.016976	0.017055	0.020386	0.019064	0.019129	0.017915	0.019911	0.020131	0.018801	0.017883	0.024207	0.023658	0.023798	0.02346	0.025003	0.021884	0.023675	0.022167	0.022821	0.023162	0.02311
767.524	0.021983	0.018312	0.017869	0.018514	0.016946	0.017032	0.020368	0.019036	0.01911	0.01789	0.01988	0.020103	0.018789	0.017857	0.024154	0.023615	0.023779	0.023439	0.024968	0.02186	0.023644	0.022132	0.022791	0.023148	0.02301
769.452	0.021928	0.018281	0.01784	0.018505	0.016923	0.017021	0.020359	0.019018	0.019097	0.017877	0.019863	0.020083	0.018787	0.017837	0.024117	0.023584	0.023761	0.023425	0.024957	0.021846	0.023622	0.02211	0.022771	0.023119	0.022916
771.381	0.021895	0.018263	0.017827	0.018489	0.016915	0.017029	0.020358	0.01902	0.019096	0.017878	0.019866	0.020077	0.018799	0.017828	0.024098	0.023579	0.023756	0.023423	0.024969	0.021844	0.02361	0.022106	0.022766	0.023085	0.022843
773.309	0.021883	0.018254	0.017826	0.018474	0.016924	0.017049	0.020368	0.019045	0.019113	0.017898	0.019888	0.020091	0.018823	0.017834	0.024094	0.023596	0.023774	0.023436	0.024995	0.021855	0.023618	0.022117	0.022775	0.023059	0.022796
775.238	0.02188	0.018253	0.017834	0.018464	0.016948	0.017077	0.020393	0.019088	0.019148	0.017935	0.01992	0.020128	0.018854	0.017849	0.024105	0.023622	0.023812	0.023459	0.02503	0.021883	0.023648	0.022139	0.022788	0.023048	0.022767
777.166	0.021884	0.018261	0.017844	0.018461	0.016984	0.017107	0.020432	0.019138	0.019193	0.017977	0.019958	0.020179	0.018893	0.017866	0.024126	0.02365	0.023861	0.023491	0.025071	0.021929	0.023694	0.022171	0.022803	0.02305	0.022748
779.095	0.021899	0.018284	0.017854	0.01847	0.017023	0.017141	0.020479	0.019184	0.019242	0.018017	0.019999	0.020229	0.018941	0.017883	0.024146	0.023691	0.023914	0.023532	0.025116	0.021981	0.023745	0.022206	0.022819	0.023059	0.022736
781.023	0.021923	0.018324	0.017865	0.01849	0.017057	0.017177	0.020529	0.019225	0.019287	0.018061	0.020044	0.020272	0.018991	0.017901	0.024157	0.023745	0.023965	0.023574	0.025155	0.022024	0.023794	0.02224	0.022839	0.023063	0.022725
782.952	0.021944	0.018367	0.017881	0.018515	0.017089	0.017213	0.020573	0.01926	0.019326	0.018108	0.020091	0.020312	0.019035	0.017916	0.02416	0.023796	0.024012	0.023607	0.025186	0.022055	0.023843	0.022269	0.022868	0.02306	0.022703
784.88	0.021957	0.018401	0.017898	0.018542	0.017126	0.017245	0.020609	0.019292	0.019363	0.018151	0.020135	0.020354	0.019069	0.017929	0.024165	0.023831	0.024057	0.02363	0.025219	0.022081	0.023887	0.022299	0.02291	0.023057	0.022669
786.808	0.021971	0.018431	0.017919	0.018574	0.017174	0.017275	0.020648	0.019331	0.019401	0.018188	0.020176	0.020399	0.019102	0.01795	0.024183	0.023861	0.024103	0.023653	0.025259	0.022112	0.023926	0.022333	0.022955	0.023066	0.022631
788.737	0.021996	0.018466	0.017952	0.018616	0.017228	0.01731	0.020701	0.019386	0.019449	0.018233	0.020218	0.020457	0.019144	0.017986	0.024223	0.023906	0.024152	0.023691	0.025311	0.022155	0.023962	0.022376	0.022999	0.02309	0.0226
790.665	0.022036	0.018509	0.017999	0.018674	0.017282	0.01736	0.020766	0.019451	0.019513	0.018293	0.02027	0.020532	0.019201	0.018035	0.02429	0.023975	0.024218	0.023752	0.025379	0.022217	0.024015	0.022434	0.023053	0.023128	0.022578
792.594	0.02209	0.018565	0.018061	0.01875	0.017342	0.017429	0.020845	0.019527	0.019599	0.018366	0.020344	0.020622	0.019276	0.018096	0.024383	0.024069	0.024319	0.023838	0.02547	0.022309	0.024107	0.022517	0.023135	0.023185	0.02257
794.522	0.022165	0.018639	0.018139	0.018853	0.017421	0.017516	0.020955	0.019622	0.019706	0.018448	0.020448	0.020723	0.019373	0.018176	0.024494	0.024193	0.024456	0.023952	0.02559	0.022432	0.024246	0.022625	0.023253	0.023265	0.022586
796.451	0.022261	0.018733	0.01823	0.018985	0.017524	0.017621	0.021107	0.019745	0.019834	0.018543	0.02058	0.020851	0.019493	0.018278	0.024616	0.024344	0.024625	0.0241	0.02574	0.022583	0.024418	0.022755	0.023397	0.023366	0.02263
798.379	0.022372	0.018839	0.018331	0.019133	0.01765	0.017744	0.021287	0.019896	0.019979	0.018657	0.020728	0.021016	0.019633	0.018396	0.024758	0.024518	0.024826	0.024278	0.025915	0.02276	0.024603	0.022904	0.023552	0.023479	0.022696
800.308	0.022493	0.018948	0.018442	0.019279	0.01779	0.017881	0.021476	0.020066	0.02014	0.018792	0.020885	0.021206	0.019782	0.018521	0.024926	0.024712	0.025044	0.024471	0.026104	0.022955	0.024792	0.023073	0.023708	0.023597	0.022776
802.236	0.022625	0.019049	0.018562	0.019416	0.017941	0.018017	0.021661	0.020238	0.020309	0.018942	0.021053	0.021391	0.019931	0.018643	0.025111	0.024916	0.025256	0.024659	0.026295	0.023152	0.024978	0.023248	0.023856	0.023713	0.022865
804.165	0.022752	0.019134	0.018671	0.019535	0.018092	0.018136	0.021831	0.020391	0.020466	0.01909	0.021218	0.021549	0.020065	0.018755	0.025285	0.025108	0.025441	0.024832	0.026464	0.023329	0.02515	0.023413	0.023986	0.023808	0.022958
806.093	0.022847	0.019193	0.018748	0.019617	0.018216	0.018224	0.021965	0.020505	0.020589	0.019204	0.021351	0.021673	0.020166	0.018846	0.025412	0.025254	0.025581	0.024973	0.026586	0.023463	0.025288	0.023546	0.024078	0.02387	0.023053
808.021	0.022893	0.019211	0.018782	0.01965	0.01828	0.018268	0.022042	0.020566	0.020659	0.01926	0.021425	0.021748	0.020217	0.018894	0.025465	0.025329	0.025655	0.025051	0.026642	0.023529	0.025363	0.023612	0.02411	0.023887	0.023135
809.95	0.02288	0.019173	0.018763	0.019632	0.018263	0.018249	0.022043	0.020561	0.020662	0.019239	0.021416	0.021747	0.020204	0.018877	0.025431	0.025308	0.025641	0.025033	0.026607	0.023505	0.025345	0.023582	0.024065	0.023845	0.023168
811.878	0.022787	0.019073	0.018674	0.019557	0.018158	0.018153	0.02195	0.020471	0.020581	0.019133	0.02131	0.021643	0.020111	0.018778	0.025299	0.025171	0.025521	0.0249	0.026458	0.02338	0.025211	0.023442	0.023928	0.023724	0.023119
813.807	0.022598	0.018901	0.018508	0.019413	0.017964	0.017981	0.021753	0.020283	0.020408	0.018939	0.021104	0.021432	0.01993	0.018594	0.02506	0.024914	0.025288	0.024655	0.026186	0.023155	0.024957	0.023191	0.023692	0.023514	0.022974
815.735	0.02232	0.018665	0.018286	0.019201	0.017698	0.017752	0.021469	0.020008	0.020149	0.018662	0.020812	0.021137	0.019673	0.018346	0.024725	0.024559	0.024953	0.024321	0.025808	0.022836	0.024602	0.022845	0.023375	0.023231	0.022744
817.664	0.021988	0.018402	0.018037	0.018948	0.017391	0.017492	0.021135	0.019688	0.019833	0.018333	0.020473	0.020798	0.019369	0.018065	0.024338	0.024147	0.024559	0.023938	0.025363	0.022453	0.024187	0.022445	0.02302	0.022914	0.02246
819.592	0.021652	0.018156	0.017795	0.0187	0.017086	0.017235	0.020798	0.019372	0.01951	0.017998	0.020136	0.020461	0.019059	0.017783	0.023947	0.023732	0.024157	0.023553	0.02491	0.022063	0.023764	0.022052	0.022671	0.02261	0.022171
821.521	0.021355	0.017961	0.017588	0.018496	0.016823	0.017014	0.020506	0.019094	0.019228	0.017703	0.019846	0.020165	0.018786	0.017541	0.023599	0.023365	0.023799	0.02321	0.024514	0.021721	0.02339	0.021714	0.02237	0.022359	0.021921
823.449	0.021123	0.017821	0.017431	0.018344	0.016622	0.016849	0.020281	0.018872	0.019014	0.017473	0.01962	0.019933	0.018579	0.017358	0.023321	0.023068	0.023517	0.022941	0.024208	0.021457	0.023101	0.021451	0.022139	0.022169	0.021717
825.378	0.020936	0.01771	0.017309	0.018222	0.016474	0.016728	0.02012	0.018705	0.018866	0.017311	0.019449	0.019765	0.01844	0.017221	0.023109	0.022843	0.023319	0.022753	0.02399	0.021271	0.022895	0.021257	0.021969	0.022017	0.021518
827.306	0.020754	0.017594	0.017191	0.0181	0.016349	0.016628	0.019999	0.018587	0.018763	0.017199	0.019322	0.019647	0.018342	0.017112	0.022942	0.022683	0.023192	0.02263	0.023844	0.021144	0.022744	0.021111	0.021832	0.021868	0.021269
829.234	0.020553	0.017462	0.017065	0.017969	0.016231	0.016541	0.019902	0.018508	0.018683	0.017119	0.019235	0.01956	0.018266	0.01703	0.02281	0.022582	0.02312	0.022556	0.023756	0.021057	0.022626	0.020991	0.021711	0.021715	0.020956
831.163	0.020358	0.017335	0.016947	0.017843	0.01613	0.016469	0.019825	0.018455	0.018624	0.017068	0.019183	0.019501	0.018217	0.016979	0.022713	0.022523	0.023083	0.022519	0.023713	0.020998	0.022543	0.020893	0.021611	0.021577	0.020625
833.091	0.020206	0.017245	0.016858	0.017748	0.016069	0.016424	0.019774	0.018421	0.018592	0.017049	0.019161	0.019475	0.018198	0.016955	0.02265	0.022496	0.023068	0.022512	0.023703	0.02097	0.022499	0.020829	0.02155	0.021475	0.020332
835.02	0.020115	0.017206	0.016809	0.0177	0.016051	0.016414	0.019762	0.018411	0.01859	0.017059	0.019168	0.019486	0.018211	0.016951	0.022621	0.022496	0.023076	0.022527	0.023721	0.020979	0.022491	0.020812	0.021538	0.021421	0.020105
836.948	0.020082	0.017215	0.016804	0.017697	0.016068	0.016442	0.019801	0.018435	0.01862	0.017094	0.019208	0.019532	0.018252	0.016969	0.022633	0.022531	0.023116	0.022568	0.023772	0.021022	0.022518	0.020847	0.021573	0.021414	0.019944
838.877	0.020101	0.017267	0.01684	0.017732	0.016122	0.016506	0.019886	0.0185	0.018689	0.017161	0.019288	0.019611	0.018322	0.017014	0.022692	0.022608	0.023199	0.022648	0.023866	0.0211	0.022591	0.020933	0.021647	0.021449	0.019846
840.805	0.020173	0.017365	0.016918	0.017801	0.01622	0.016606	0.020008	0.018608	0.018805	0.017273	0.019411	0.019734	0.018426	0.017094	0.022806	0.022732	0.023342	0.022782	0.024018	0.021225	0.022725	0.021071	0.021761	0.021524	0.019807
842.734	0.0203	0.017506	0.017046	0.017914	0.016367	0.016744	0.020172	0.018763	0.018977	0.01744	0.019582	0.019911	0.01857	0.01722	0.022982	0.022914	0.023553	0.022979	0.02424	0.021412	0.022925	0.021257	0.021925	0.021646	0.019825
844.662	0.020481	0.01769	0.017233	0.018077	0.016562	0.016927	0.020393	0.018968	0.019198	0.017667	0.019806	0.020147	0.018759	0.017394	0.02323	0.023163	0.023828	0.023243	0.024527	0.021658	0.023185	0.021492	0.022145	0.021823	0.0199
846.59	0.020712	0.017908	0.017464	0.018281	0.016796	0.01715	0.020664	0.019216	0.019454	0.017937	0.020077	0.020434	0.018988	0.01761	0.023539	0.023472	0.024154	0.023565	0.024867	0.021951	0.023495	0.021781	0.022413	0.022052	0.020024
848.519	0.020975	0.018149	0.017708	0.018505	0.017061	0.017398	0.020962	0.019496	0.019731	0.018222	0.020376	0.020748	0.019249	0.01785	0.023882	0.023823	0.024512	0.023923	0.025249	0.022276	0.023848	0.022118	0.022717	0.022314	0.020187
850.447	0.021249	0.018404	0.017951	0.018735	0.017349	0.017654	0.021272	0.019794	0.020024	0.01851	0.020684	0.021069	0.019531	0.018098	0.02424	0.024199	0.024888	0.024294	0.025661	0.02262	0.024229	0.022481	0.023046	0.02259	0.02038
852.376	0.021536	0.018671	0.018205	0.018974	0.017653	0.017913	0.0216	0.020109	0.020331	0.01881	0.021003	0.021395	0.01983	0.018348	0.024614	0.024589	0.025274	0.024667	0.026087	0.022978	0.024622	0.022847	0.023389	0.022874	0.02059
854.304	0.021837	0.018947	0.018473	0.019222	0.01797	0.018178	0.021942	0.020433	0.020645	0.019126	0.021334	0.021728	0.020132	0.018608	0.024999	0.024979	0.025664	0.025041	0.026511	0.023341	0.025013	0.023205	0.023736	0.023167	0.020809
856.233	0.022147	0.019226	0.018749	0.019476	0.018287	0.018449	0.022286	0.020752	0.020955	0.019451	0.021675	0.022072	0.020427	0.018875	0.025381	0.025361	0.026057	0.025417	0.02693	0.023704	0.025397	0.023559	0.024082	0.023464	0.021038
858.161	0.022459	0.019512	0.019031	0.019737	0.018599	0.018719	0.022626	0.021066	0.021256	0.019783	0.02202	0.022424	0.020713	0.019141	0.025757	0.025734	0.026449	0.025788	0.027346	0.02406	0.025776	0.023912	0.024426	0.023757	0.021278
860.09	0.022779	0.019809	0.019324	0.020013	0.018906	0.018988	0.022968	0.021384	0.021557	0.020122	0.022365	0.022778	0.021	0.019401	0.026126	0.026098	0.026833	0.026144	0.027757	0.024403	0.026154	0.024256	0.024764	0.024037	0.021524
862.018	0.023115	0.020121	0.019632	0.020308	0.019218	0.019262	0.023314	0.021709	0.021866	0.020469	0.022712	0.02313	0.02129	0.019656	0.026485	0.02645	0.0272	0.026483	0.02816	0.02473	0.026526	0.024585	0.025091	0.024306	0.021773
863.947	0.023487	0.02046	0.019977	0.020632	0.019548	0.019554	0.023682	0.022046	0.022195	0.020836	0.023076	0.023492	0.021581	0.019912	0.026838	0.026784	0.02755	0.026817	0.028557	0.025044	0.026884	0.024903	0.025403	0.024568	0.022024
865.875	0.023981	0.020887	0.020441	0.02105	0.019929	0.019899	0.024127	0.022432	0.022577	0.021269	0.023498	0.023911	0.021884	0.020184	0.027211	0.027094	0.02791	0.027162	0.028973	0.025348	0.02722	0.02521	0.0257	0.024826	0.022274
867.803	0.024743	0.021519	0.021167	0.021687	0.020429	0.020367	0.024734	0.022939	0.023078	0.021858	0.024057	0.024474	0.022233	0.0205	0.027654	0.027385	0.028323	0.02754	0.02945	0.025644	0.02754	0.025509	0.025988	0.025089	0.022519
869.732	0.025767	0.022359	0.022152	0.022552	0.021055	0.020967	0.025489	0.023558	0.023693	0.022603	0.024755	0.025181	0.022627	0.02086	0.028171	0.027663	0.028791	0.027954	0.029989	0.025925	0.027849	0.025799	0.026269	0.025355	0.022751
871.66	0.026678	0.023109	0.023031	0.023334	0.021632	0.021514	0.026153	0.024105	0.024245	0.02327	0.025385	0.025815	0.022982	0.021184	0.028649	0.027922	0.029213	0.028332	0.030471	0.026171	0.028131	0.026062	0.026526	0.025601	0.022947
873.589	0.027006	0.023389	0.023345	0.023636	0.021916	0.021762	0.02643	0.024353	0.024502	0.023548	0.02567	0.026098	0.02319	0.021368	0.028928	0.028146	0.029452	0.028578	0.030747	0.026362	0.02836	0.02627	0.026737	0.025798	0.023083
875.517	0.026693	0.023157	0.023036	0.023403	0.021859	0.021674	0.026294	0.024276	0.024433	0.023392	0.025568	0.025996	0.023236	0.021404	0.028985	0.028337	0.029498	0.028683	0.030805	0.026503	0.02853	0.026423	0.026904	0.025942	0.023164
877.446	0.02609	0.0227	0.02244	0.022923	0.021629	0.021428	0.025975	0.024055	0.024213	0.023037	0.025286	0.02571	0.023202	0.021374	0.028944	0.028521	0.029473	0.028732	0.030777	0.026627	0.028674	0.026556	0.027061	0.026065	0.023224
879.374	0.025547	0.0223	0.021893	0.022481	0.021409	0.02121	0.025696	0.023874	0.02403	0.022726	0.025038	0.025453	0.023188	0.021367	0.028938	0.028729	0.029503	0.02882	0.030798	0.026775	0.028837	0.026712	0.027245	0.026204	0.0233
881.303	0.025222	0.022076	0.021545	0.022207	0.021293	0.021109	0.025564	0.023819	0.02397	0.022567	0.024924	0.025335	0.023248	0.021424	0.02903	0.028982	0.029638	0.028989	0.030933	0.026975	0.029056	0.02692	0.027473	0.026388	0.023418
883.231	0.025129	0.022033	0.021417	0.022126	0.021301	0.021146	0.0256	0.023901	0.024047	0.022567	0.024955	0.025378	0.023389	0.021553	0.029228	0.029289	0.029871	0.02925	0.031185	0.027232	0.029348	0.027183	0.027748	0.026632	0.02359
885.16	0.025222	0.022133	0.021471	0.022211	0.021419	0.021296	0.025776	0.024091	0.024241	0.022699	0.025109	0.025553	0.023595	0.02175	0.029521	0.029646	0.030185	0.029593	0.031532	0.027537	0.029709	0.027496	0.028063	0.02693	0.023812
887.088	0.02544	0.022329	0.021651	0.022412	0.02162	0.021517	0.026042	0.024352	0.024515	0.022922	0.025358	0.025817	0.02385	0.021992	0.029881	0.030034	0.030554	0.029986	0.031938	0.027872	0.030118	0.027846	0.028407	0.027265	0.02407
889.016	0.025716	0.022568	0.021893	0.022671	0.021866	0.021768	0.02635	0.024639	0.024816	0.023188	0.025658	0.026121	0.02413	0.022248	0.030264	0.030426	0.030947	0.030387	0.032355	0.028216	0.03054	0.028205	0.028759	0.027604	0.024346
890.945	0.025989	0.022798	0.022139	0.02293	0.022106	0.022006	0.026654	0.024912	0.025094	0.023445	0.025951	0.026413	0.024399	0.022483	0.03062	0.030784	0.031318	0.030751	0.032734	0.028539	0.030925	0.02853	0.029084	0.027913	0.024609
892.873	0.026208	0.022977	0.022338	0.023142	0.022289	0.022189	0.026903	0.025133	0.025311	0.023649	0.026182	0.026646	0.024613	0.022664	0.030898	0.031068	0.031613	0.031031	0.03303	0.028802	0.031221	0.028774	0.029337	0.028155	0.024818
894.802	0.026338	0.023081	0.022454	0.023274	0.022384	0.022286	0.027051	0.025266	0.025437	0.023762	0.026309	0.026787	0.024734	0.022765	0.031054	0.031231	0.031782	0.031184	0.033203	0.028957	0.031389	0.028901	0.029479	0.028301	0.024941
896.73	0.026355	0.023095	0.022467	0.02331	0.022378	0.022284	0.02707	0.025281	0.025452	0.023764	0.026312	0.026813	0.024748	0.022773	0.031063	0.03124	0.031802	0.031184	0.033218	0.028974	0.031412	0.028893	0.029484	0.028327	0.024962
898.659	0.026254	0.023011	0.022377	0.023249	0.022275	0.022185	0.026964	0.025174	0.025357	0.023656	0.026201	0.02672	0.024658	0.022687	0.030922	0.031096	0.031679	0.031037	0.033075	0.028852	0.03129	0.028749	0.02935	0.028227	0.024873
900.587	0.026055	0.022846	0.022208	0.023104	0.022092	0.022015	0.02676	0.024971	0.02517	0.023464	0.026001	0.02652	0.024488	0.022522	0.030657	0.030833	0.031443	0.03078	0.032809	0.028624	0.031038	0.028495	0.029108	0.028019	0.024682
902.516	0.025795	0.022634	0.021989	0.022908	0.021855	0.021808	0.026496	0.024716	0.024928	0.023219	0.02575	0.026254	0.02427	0.022313	0.030321	0.0305	0.031139	0.030463	0.032472	0.028337	0.030699	0.028176	0.028806	0.027747	0.024427
904.444	0.025525	0.022412	0.021759	0.0227	0.021601	0.021597	0.026216	0.024458	0.024675	0.022956	0.025487	0.025979	0.024042	0.022098	0.029981	0.030149	0.030823	0.030145	0.032121	0.028044	0.03034	0.027849	0.028492	0.027461	0.02416
906.373	0.025289	0.022213	0.021558	0.022523	0.021368	0.021412	0.025973	0.024239	0.024456	0.022718	0.025252	0.025747	0.023842	0.021913	0.029688	0.029836	0.030549	0.029876	0.031815	0.027791	0.030025	0.027568	0.028212	0.027208	0.023929
908.301	0.025112	0.022069	0.021412	0.022406	0.021193	0.021281	0.025816	0.024088	0.024306	0.022547	0.025081	0.025591	0.023697	0.021781	0.029478	0.029611	0.030355	0.029691	0.031605	0.027612	0.029798	0.027366	0.028003	0.027028	0.023763
910.229	0.025009	0.021996	0.021336	0.022361	0.021093	0.02122	0.025758	0.024015	0.024244	0.022455	0.024992	0.02552	0.023628	0.021716	0.02937	0.029498	0.030263	0.029611	0.031512	0.027527	0.029678	0.027258	0.027892	0.026942	0.023672
912.158	0.024989	0.021999	0.021335	0.022386	0.02107	0.02123	0.025785	0.024017	0.024265	0.022439	0.024986	0.02553	0.023637	0.021722	0.02937	0.029494	0.030277	0.029635	0.031534	0.027539	0.029664	0.027248	0.02789	0.026952	0.023654
914.086	0.025052	0.022071	0.021408	0.022474	0.021118	0.021307	0.025882	0.024091	0.024361	0.022492	0.025061	0.025613	0.023712	0.0218	0.029468	0.029586	0.030394	0.029753	0.03166	0.02764	0.02975	0.027331	0.027989	0.027051	0.023706
916.015	0.025192	0.022202	0.021547	0.02262	0.021233	0.021445	0.026049	0.024234	0.024522	0.022614	0.025213	0.025765	0.023851	0.021942	0.029651	0.029769	0.030601	0.029951	0.031876	0.027823	0.029931	0.027498	0.028173	0.027226	0.02383
917.943	0.025398	0.022383	0.021737	0.022825	0.021404	0.021634	0.02628	0.024437	0.024744	0.022805	0.025434	0.025978	0.024054	0.022139	0.02991	0.030032	0.030882	0.030224	0.032171	0.028077	0.030197	0.027736	0.028426	0.027469	0.024019
919.872	0.02566	0.022605	0.02197	0.023082	0.021625	0.021862	0.026565	0.024691	0.025019	0.023052	0.02571	0.026247	0.024311	0.022381	0.030241	0.030364	0.031226	0.030565	0.032536	0.028392	0.030536	0.028033	0.028739	0.027771	0.024259
921.8	0.025969	0.022866	0.022244	0.023377	0.021895	0.022124	0.0269	0.024993	0.025338	0.023346	0.026034	0.026568	0.024608	0.022659	0.030636	0.030755	0.031626	0.030966	0.032964	0.028758	0.030933	0.028388	0.029107	0.028126	0.024538
923.729	0.026323	0.023167	0.022558	0.023698	0.022213	0.022426	0.027282	0.02534	0.025696	0.023681	0.026398	0.026936	0.024942	0.022969	0.031079	0.031199	0.032082	0.031422	0.033451	0.029171	0.031384	0.028803	0.029525	0.028524	0.02486
925.657	0.026719	0.023509	0.022904	0.024045	0.022572	0.022769	0.027708	0.025728	0.026097	0.024056	0.0268	0.027349	0.025314	0.023311	0.031566	0.031699	0.032594	0.03193	0.033991	0.02963	0.031893	0.029273	0.029982	0.028954	0.025231
927.585	0.027154	0.023883	0.023274	0.024418	0.022968	0.023144	0.028172	0.026154	0.02654	0.02447	0.027241	0.027806	0.025721	0.023687	0.032101	0.03225	0.033152	0.032484	0.034577	0.03013	0.032451	0.029783	0.030471	0.029415	0.025652
929.514	0.027623	0.024276	0.023667	0.024815	0.023394	0.023544	0.028673	0.026614	0.027015	0.024919	0.027722	0.028302	0.026156	0.024088	0.032688	0.032842	0.03374	0.033075	0.035207	0.030668	0.033048	0.030325	0.03099	0.029904	0.026116
931.442	0.028116	0.024681	0.024084	0.025232	0.023841	0.02396	0.0292	0.027099	0.02751	0.025393	0.028232	0.028826	0.026615	0.024501	0.033308	0.033462	0.034354	0.033688	0.035878	0.031236	0.033669	0.030892	0.031538	0.030412	0.026604
933.371	0.028621	0.025094	0.024513	0.025661	0.024297	0.024379	0.029742	0.027597	0.028011	0.025874	0.028756	0.029359	0.027087	0.024919	0.033938	0.034098	0.034991	0.034312	0.036571	0.031818	0.034305	0.031474	0.032105	0.030928	0.027095
935.299	0.029129	0.025511	0.024941	0.026096	0.024752	0.024795	0.030287	0.028095	0.028511	0.026349	0.029279	0.029889	0.027557	0.025342	0.034571	0.034735	0.035639	0.034943	0.037263	0.032402	0.034944	0.032058	0.032672	0.031451	0.027578
937.228	0.029646	0.025933	0.025368	0.026534	0.025206	0.025213	0.030828	0.02859	0.029011	0.026825	0.029802	0.030418	0.028021	0.025772	0.035211	0.03537	0.036283	0.035578	0.037946	0.03298	0.035582	0.032641	0.033235	0.031986	0.028063
939.156	0.030175	0.026365	0.025806	0.026978	0.025659	0.025638	0.031367	0.029088	0.029513	0.027309	0.030333	0.03095	0.028487	0.026209	0.035863	0.036013	0.036927	0.036218	0.038636	0.033559	0.036225	0.033229	0.033805	0.032536	0.028562
941.085	0.030717	0.026812	0.026266	0.027429	0.026122	0.026076	0.031916	0.029599	0.030022	0.027803	0.030875	0.031487	0.028968	0.026648	0.036535	0.036678	0.037582	0.036871	0.039346	0.034145	0.03689	0.033833	0.034401	0.033102	0.029081
943.013	0.03128	0.027279	0.02675	0.027892	0.026609	0.026535	0.032485	0.030128	0.030543	0.028307	0.031429	0.032041	0.029466	0.027091	0.037242	0.03737	0.038261	0.03755	0.040084	0.034752	0.037586	0.034467	0.035025	0.03369	0.029628
944.942	0.031874	0.027774	0.027258	0.028376	0.027125	0.027017	0.03308	0.030679	0.03109	0.028834	0.032	0.032621	0.029976	0.027553	0.037994	0.038088	0.038964	0.03826	0.040852	0.035388	0.038314	0.035136	0.035678	0.03431	0.030208
946.87	0.032506	0.028296	0.02779	0.028888	0.027664	0.027513	0.033704	0.031248	0.031667	0.029391	0.032597	0.033231	0.0305	0.028046	0.03879	0.038834	0.039695	0.038998	0.041653	0.036055	0.039074	0.035832	0.036362	0.034966	0.030827
948.798	0.03317	0.028835	0.028341	0.029428	0.028214	0.02802	0.034356	0.031838	0.032269	0.029972	0.033224	0.033869	0.031048	0.028567	0.039617	0.039608	0.040458	0.039762	0.042487	0.036748	0.03987	0.036548	0.037078	0.035647	0.031482
950.727	0.033851	0.029381	0.028905	0.029991	0.028776	0.028543	0.035036	0.032455	0.032895	0.030569	0.033875	0.034531	0.031621	0.029102	0.040463	0.040406	0.041256	0.040554	0.043349	0.037464	0.0407	0.037282	0.037818	0.036346	0.03217
952.655	0.034538	0.029933	0.029475	0.030571	0.029353	0.029085	0.035738	0.033095	0.033547	0.031174	0.034546	0.035214	0.032216	0.029642	0.041325	0.041233	0.042083	0.04137	0.044232	0.038203	0.041555	0.038035	0.038569	0.037063	0.032881
954.584	0.035227	0.030485	0.030048	0.031152	0.029943	0.029641	0.036454	0.033747	0.034218	0.03179	0.035234	0.035913	0.032828	0.030185	0.042202	0.042091	0.04293	0.042203	0.045138	0.038967	0.042426	0.038804	0.039325	0.037789	0.033606
956.512	0.035917	0.031036	0.030626	0.031728	0.030538	0.030202	0.037173	0.034406	0.034896	0.032419	0.035937	0.036624	0.033451	0.030734	0.043084	0.042973	0.04379	0.043044	0.046063	0.039749	0.04331	0.039584	0.04008	0.038511	0.034335
958.441	0.036605	0.031586	0.031206	0.032298	0.031137	0.03077	0.037895	0.035074	0.035575	0.033058	0.036653	0.037343	0.03408	0.031285	0.04396	0.043863	0.044657	0.043886	0.046996	0.040541	0.044206	0.04037	0.040833	0.039215	0.035061
960.369	0.037287	0.032138	0.031776	0.032863	0.031738	0.031335	0.038623	0.035744	0.036253	0.033698	0.037373	0.038066	0.034711	0.031832	0.04482	0.044748	0.045527	0.044723	0.047927	0.04133	0.045105	0.041148	0.041584	0.039899	0.035779
962.298	0.037962	0.032685	0.03233	0.033423	0.032341	0.031889	0.03936	0.036405	0.036928	0.034331	0.038087	0.038788	0.035341	0.032368	0.045666	0.045625	0.0464	0.045551	0.048853	0.042113	0.045999	0.041915	0.042331	0.040571	0.036489
964.226	0.038643	0.033231	0.032882	0.033988	0.032952	0.032441	0.040114	0.037064	0.037607	0.034968	0.038802	0.039515	0.035976	0.0329	0.046514	0.04651	0.047284	0.046378	0.049783	0.042904	0.046898	0.042686	0.043083	0.041248	0.037203
966.155	0.039358	0.033799	0.033461	0.034579	0.033588	0.033017	0.040896	0.03775	0.038305	0.035628	0.039541	0.040275	0.036636	0.033453	0.047399	0.047431	0.048199	0.047233	0.050745	0.043731	0.047834	0.043492	0.043867	0.041953	0.037949
968.083	0.040133	0.034423	0.034089	0.035215	0.034271	0.033639	0.041722	0.038494	0.039051	0.036333	0.040333	0.041094	0.037346	0.034054	0.048355	0.048419	0.049174	0.048157	0.051778	0.04462	0.048842	0.044366	0.044714	0.042714	0.038756
970.011	0.040983	0.035118	0.034786	0.035915	0.035018	0.034327	0.042621	0.039317	0.039871	0.037106	0.041203	0.041989	0.038126	0.034718	0.049408	0.049497	0.05024	0.049179	0.052914	0.045591	0.049946	0.045328	0.045646	0.043558	0.039641
971.94	0.041918	0.035886	0.035562	0.036694	0.035844	0.035096	0.043624	0.040225	0.040785	0.037965	0.042171	0.042974	0.038988	0.035453	0.050576	0.050689	0.051424	0.050313	0.054179	0.046661	0.051168	0.046396	0.046685	0.044507	0.040618
973.868	0.042966	0.036737	0.036432	0.03757	0.03677	0.03596	0.044761	0.041232	0.041814	0.038927	0.043256	0.044069	0.039952	0.036276	0.051888	0.052027	0.052748	0.051579	0.055601	0.047857	0.05254	0.047602	0.047861	0.045578	0.041708
975.797	0.04414	0.037684	0.037408	0.03855	0.037803	0.036925	0.04604	0.042354	0.042966	0.039999	0.044467	0.045296	0.041023	0.037199	0.053365	0.053532	0.05423	0.053	0.057195	0.049198	0.054082	0.048959	0.04919	0.046781	0.042927
977.725	0.045429	0.038725	0.038487	0.039628	0.038935	0.037982	0.047444	0.043592	0.04423	0.041177	0.045801	0.046651	0.042195	0.038213	0.055007	0.055193	0.055864	0.054574	0.058957	0.050678	0.055786	0.050462	0.050663	0.048107	0.044273
979.654	0.046803	0.039841	0.039645	0.040768	0.040145	0.039105	0.048933	0.04492	0.04557	0.04244	0.047233	0.048098	0.04345	0.039291	0.056779	0.056976	0.057618	0.056265	0.060855	0.052257	0.057614	0.052079	0.052246	0.049525	0.045715
981.582	0.048209	0.040998	0.040828	0.041913	0.041388	0.040252	0.050452	0.046281	0.046935	0.043746	0.048707	0.049577	0.044742	0.040395	0.058616	0.058822	0.059418	0.058005	0.062811	0.053869	0.059492	0.053748	0.053879	0.050981	0.047194
983.511	0.049579	0.042137	0.04197	0.043	0.042597	0.041363	0.051919	0.047604	0.048258	0.045026	0.050136	0.051005	0.046	0.041473	0.060428	0.060638	0.061156	0.059705	0.064705	0.055421	0.061309	0.055378	0.055476	0.0524	0.048629
985.439	0.050837	0.043186	0.043008	0.043986	0.043698	0.042374	0.053249	0.048814	0.049458	0.046197	0.051435	0.0523	0.047151	0.042465	0.062109	0.06231	0.062723	0.061266	0.066418	0.056816	0.062954	0.056869	0.056947	0.053709	0.049936
987.367	0.051931	0.044087	0.043903	0.044847	0.044644	0.043241	0.054393	0.049867	0.050481	0.047203	0.052549	0.053405	0.048144	0.043327	0.063577	0.063762	0.064054	0.062617	0.06788	0.057998	0.064364	0.058155	0.05822	0.054858	0.051062
989.296	0.052848	0.04482	0.044648	0.045577	0.045429	0.043959	0.055353	0.050751	0.051326	0.048034	0.05347	0.054322	0.048975	0.044049	0.064803	0.064979	0.065155	0.063739	0.069089	0.058971	0.065534	0.059225	0.059264	0.05582	0.052003
991.224	0.053608	0.0454	0.04526	0.046192	0.046077	0.044547	0.056158	0.051478	0.052027	0.048714	0.054224	0.055085	0.049675	0.044649	0.065814	0.065982	0.066069	0.064656	0.070085	0.059778	0.06649	0.060101	0.060089	0.056595	0.052791
993.153	0.054252	0.04586	0.045763	0.046725	0.046632	0.045036	0.056852	0.052083	0.052625	0.049286	0.054863	0.055742	0.050274	0.045149	0.066667	0.066813	0.066851	0.065416	0.070926	0.060469	0.067285	0.060822	0.060745	0.057212	0.053463
995.081	0.054824	0.046243	0.046194	0.047213	0.04714	0.045461	0.05748	0.052621	0.053172	0.049794	0.055442	0.056343	0.050802	0.045583	0.067431	0.067536	0.067558	0.066082	0.071681	0.0611	0.067992	0.061448	0.061303	0.057731	0.054069
997.01	0.055374	0.0466	0.046609	0.047682	0.047642	0.045867	0.058091	0.053146	0.053716	0.05028	0.056014	0.056937	0.051298	0.045991	0.068173	0.068232	0.068249	0.066729	0.072426	0.061727	0.068681	0.062051	0.061836	0.058218	0.05466
998.938	0.055939	0.046979	0.047052	0.04816	0.04816	0.046293	0.058729	0.053694	0.054287	0.050778	0.056615	0.057555	0.051805	0.046415	0.068945	0.06896	0.068973	0.067417	0.073216	0.062382	0.069395	0.062689	0.062405	0.058722	0.055275
1000.87	0.056539	0.047414	0.04754	0.048664	0.048709	0.046767	0.059416	0.05428	0.054896	0.051319	0.05726	0.058204	0.052346	0.046874	0.069778	0.069748	0.069751	0.068174	0.074073	0.063079	0.070154	0.06339	0.063046	0.059277	0.055924
1002.8	0.057181	0.047914	0.04808	0.0492	0.04929	0.047302	0.060155	0.054905	0.055537	0.051914	0.057948	0.058884	0.052925	0.047373	0.070678	0.070601	0.070577	0.069005	0.07499	0.063816	0.070974	0.064161	0.063771	0.059898	0.056607
1004.72	0.057869	0.048473	0.048668	0.04977	0.049893	0.047886	0.060933	0.055569	0.056204	0.052547	0.058675	0.059598	0.053536	0.047909	0.071637	0.071518	0.071438	0.069902	0.075949	0.064584	0.071861	0.064991	0.064578	0.060594	0.057318
1006.65	0.058597	0.049074	0.049301	0.050381	0.050507	0.048499	0.061743	0.056273	0.056904	0.053199	0.059433	0.060348	0.05418	0.048476	0.072643	0.072492	0.072333	0.070849	0.076938	0.065375	0.072808	0.06587	0.065456	0.061375	0.058053
1008.58	0.059352	0.049696	0.049973	0.051045	0.051135	0.049132	0.062588	0.057007	0.057648	0.053864	0.060215	0.061135	0.054861	0.049076	0.073697	0.073511	0.073268	0.071834	0.077955	0.066193	0.0738	0.066788	0.066383	0.062233	0.058817
1010.51	0.060119	0.050311	0.050667	0.051749	0.051785	0.049782	0.063465	0.057756	0.058434	0.054545	0.061021	0.061952	0.055575	0.049705	0.074791	0.074562	0.074241	0.072844	0.079	0.067039	0.074818	0.067732	0.067327	0.063132	0.059619
1012.44	0.060874	0.050892	0.051348	0.052453	0.052444	0.050427	0.064348	0.058495	0.059226	0.055222	0.061832	0.062774	0.056291	0.050331	0.075886	0.075614	0.07522	0.073839	0.080041	0.067898	0.075826	0.068659	0.068237	0.06401	0.060448
1014.37	0.061572	0.051401	0.051968	0.053097	0.053071	0.051015	0.065181	0.059179	0.059969	0.055851	0.062594	0.063545	0.056955	0.050901	0.076906	0.076596	0.076142	0.074749	0.081004	0.068721	0.076766	0.069509	0.06904	0.064792	0.061249
1016.29	0.062163	0.051797	0.052478	0.053623	0.053614	0.051493	0.065891	0.059746	0.060602	0.056381	0.063246	0.064203	0.057508	0.051362	0.077771	0.077419	0.076928	0.075497	0.0818	0.069428	0.077555	0.070215	0.069661	0.065406	0.061952
1018.22	0.062599	0.052049	0.052839	0.053992	0.054029	0.05183	0.06642	0.060152	0.061072	0.056777	0.063739	0.064702	0.057912	0.051683	0.078419	0.078013	0.077507	0.076025	0.082368	0.069961	0.078122	0.070724	0.070053	0.065798	0.062498
1020.15	0.062849	0.052148	0.053033	0.054189	0.054293	0.052013	0.06674	0.060381	0.061353	0.057021	0.064042	0.065014	0.058143	0.051851	0.078808	0.078342	0.077842	0.076307	0.08268	0.070291	0.078431	0.070993	0.070197	0.065946	0.062855
1022.08	0.062904	0.0521	0.053052	0.05422	0.054391	0.052033	0.066847	0.060431	0.061445	0.057101	0.064146	0.065128	0.058196	0.051866	0.078923	0.078403	0.077924	0.076332	0.082725	0.070408	0.078487	0.071011	0.070099	0.065853	0.063016
1024.01	0.062774	0.051905	0.052904	0.0541	0.054326	0.051897	0.066749	0.060313	0.061359	0.057014	0.064063	0.065052	0.058085	0.051735	0.078776	0.078214	0.077766	0.076104	0.082511	0.070311	0.078314	0.070793	0.069785	0.065542	0.062988
1025.94	0.06248	0.051576	0.052612	0.053843	0.054114	0.051621	0.066452	0.060038	0.061106	0.056766	0.063808	0.064809	0.057829	0.051462	0.078387	0.077797	0.077382	0.075644	0.082053	0.070009	0.077922	0.070368	0.069289	0.065062	0.062784
1027.86	0.062045	0.051141	0.052197	0.053462	0.053771	0.051219	0.065972	0.059621	0.060698	0.056375	0.063387	0.064406	0.057437	0.05106	0.077781	0.077165	0.07679	0.074986	0.081373	0.06952	0.077315	0.069765	0.068645	0.064456	0.062414
1029.79	0.061485	0.050619	0.051669	0.052973	0.053307	0.050703	0.065331	0.059072	0.060142	0.05586	0.062807	0.063842	0.056923	0.050553	0.076985	0.076335	0.076004	0.074157	0.080493	0.068862	0.076504	0.069007	0.067874	0.063748	0.061888
1031.72	0.060806	0.050021	0.051043	0.0524	0.052732	0.050089	0.064548	0.058404	0.05945	0.055236	0.062081	0.063124	0.056304	0.049967	0.07602	0.075341	0.075043	0.073178	0.079439	0.068058	0.075518	0.068114	0.066992	0.062954	0.06122
1033.65	0.060039	0.04937	0.050349	0.05177	0.05207	0.049407	0.063645	0.057649	0.058652	0.054527	0.06124	0.062284	0.055607	0.049326	0.074924	0.074236	0.073948	0.072084	0.078259	0.067135	0.074401	0.067121	0.066035	0.062103	0.060429
1035.58	0.059242	0.048711	0.049638	0.051116	0.051369	0.048702	0.062674	0.056861	0.057801	0.053781	0.060346	0.06138	0.054873	0.048672	0.073773	0.0731	0.072802	0.070955	0.077038	0.066154	0.073236	0.066099	0.065067	0.061247	0.059573
1037.51	0.058496	0.048104	0.048976	0.050498	0.050708	0.048046	0.061736	0.056113	0.056981	0.053069	0.059496	0.06051	0.054171	0.048066	0.072681	0.072039	0.071723	0.069913	0.075902	0.06522	0.072146	0.065147	0.06417	0.060461	0.05875
1039.44	0.057876	0.0476	0.048431	0.049986	0.050156	0.047507	0.060948	0.055481	0.056289	0.052463	0.058782	0.05978	0.053578	0.047571	0.071766	0.071161	0.070826	0.06907	0.074971	0.06445	0.071255	0.064356	0.063425	0.059819	0.058066
1041.36	0.057424	0.04722	0.048036	0.04962	0.049744	0.047122	0.060388	0.055012	0.055791	0.05201	0.058257	0.059255	0.053146	0.047219	0.071098	0.070527	0.070184	0.068474	0.074314	0.063913	0.070631	0.063772	0.06288	0.059357	0.057586
1043.29	0.05712	0.04695	0.047776	0.049388	0.049463	0.046881	0.060051	0.054703	0.055497	0.05171	0.057923	0.058933	0.052874	0.04699	0.070666	0.070124	0.069792	0.068092	0.073913	0.063603	0.070252	0.063389	0.06252	0.059057	0.0573
1045.22	0.056903	0.046749	0.047598	0.04924	0.049275	0.046728	0.059861	0.054501	0.05535	0.051517	0.057725	0.058749	0.052715	0.046829	0.070385	0.069863	0.069573	0.06784	0.073674	0.063444	0.070036	0.063141	0.062272	0.058852	0.057135
1047.15	0.0567	0.046566	0.04744	0.049117	0.049126	0.046594	0.059719	0.054333	0.055254	0.051367	0.057575	0.058612	0.052596	0.046681	0.070143	0.069636	0.06941	0.067624	0.073472	0.06333	0.069875	0.062933	0.062048	0.05866	0.057003
1049.08	0.056455	0.046359	0.047251	0.048963	0.048958	0.046423	0.059542	0.054135	0.055113	0.051204	0.057394	0.058446	0.052444	0.046502	0.069845	0.069355	0.069201	0.067357	0.073204	0.063166	0.069668	0.06268	0.061783	0.058421	0.056836
1051.01	0.056133	0.046102	0.046995	0.048735	0.048726	0.046178	0.059275	0.053863	0.05487	0.050983	0.057131	0.058198	0.052215	0.046263	0.069433	0.068966	0.068872	0.06698	0.072801	0.062886	0.069339	0.062338	0.061434	0.0581	0.056584
1052.93	0.055711	0.045774	0.046653	0.048404	0.048401	0.045842	0.058879	0.05349	0.054502	0.050668	0.056754	0.057829	0.05189	0.045943	0.068874	0.068429	0.068377	0.066459	0.072229	0.062446	0.068837	0.061878	0.060972	0.057677	0.056204
1054.86	0.055174	0.045363	0.046216	0.047957	0.047968	0.045407	0.058325	0.05301	0.053998	0.050237	0.056239	0.057313	0.051456	0.045528	0.068155	0.067722	0.067701	0.06578	0.071474	0.061827	0.06814	0.061278	0.060387	0.057143	0.055671
1056.79	0.054513	0.044863	0.045684	0.047394	0.047428	0.044875	0.057602	0.052417	0.053347	0.049688	0.055572	0.056637	0.050902	0.045022	0.067277	0.066846	0.066843	0.064944	0.070542	0.061033	0.067252	0.060534	0.059678	0.056495	0.054979
1058.72	0.053738	0.044281	0.04506	0.046728	0.046787	0.044252	0.056719	0.051704	0.052549	0.049025	0.054756	0.055809	0.05023	0.044437	0.066256	0.065822	0.065812	0.063965	0.069447	0.060083	0.066189	0.059649	0.058848	0.055736	0.054143
1060.65	0.052875	0.043628	0.044354	0.045978	0.046055	0.043553	0.055703	0.05088	0.051626	0.04826	0.053818	0.054856	0.049455	0.043788	0.065118	0.064686	0.064632	0.062875	0.068212	0.059006	0.06498	0.058642	0.057912	0.054883	0.053191
1062.58	0.051957	0.042921	0.043588	0.045172	0.045258	0.042801	0.054603	0.049979	0.050621	0.047417	0.0528	0.053816	0.048605	0.043091	0.0639	0.063475	0.063348	0.061711	0.066884	0.057842	0.06367	0.05755	0.0569	0.053966	0.052164
1064.51	0.051015	0.042185	0.042791	0.044343	0.044427	0.042022	0.053467	0.049045	0.049579	0.046533	0.051742	0.052726	0.047715	0.042369	0.062642	0.062222	0.062021	0.060513	0.065521	0.056641	0.062316	0.056422	0.055839	0.053017	0.051115
1066.43	0.050072	0.041433	0.041982	0.043514	0.04359	0.041232	0.052329	0.048111	0.04854	0.04564	0.050679	0.051628	0.046815	0.041632	0.061376	0.060952	0.060699	0.059309	0.064166	0.055444	0.060959	0.055283	0.054749	0.052053	0.050086
1068.36	0.049135	0.040663	0.041167	0.04269	0.042753	0.040434	0.05121	0.047184	0.047525	0.044748	0.04963	0.050553	0.045915	0.040881	0.060114	0.059681	0.059403	0.058108	0.06282	0.054271	0.059614	0.054137	0.053636	0.051074	0.049085
1070.29	0.048199	0.039872	0.040341	0.041873	0.041916	0.039635	0.050116	0.046265	0.046536	0.043853	0.0486	0.049513	0.045021	0.040114	0.058852	0.058416	0.058136	0.056906	0.061482	0.053125	0.058293	0.052988	0.052505	0.050071	0.048101
1072.22	0.047265	0.03906	0.039506	0.041068	0.041079	0.038842	0.049048	0.045353	0.045572	0.042958	0.047591	0.048499	0.044138	0.039338	0.057589	0.057159	0.056897	0.055703	0.060156	0.052003	0.057003	0.051842	0.051362	0.049044	0.047129
1074.15	0.046344	0.038239	0.038672	0.040282	0.040248	0.038058	0.048006	0.044453	0.04463	0.042072	0.046602	0.047507	0.043276	0.038561	0.056334	0.055922	0.055693	0.054507	0.058855	0.050913	0.055747	0.050705	0.05022	0.048005	0.046174
1076.08	0.045452	0.037434	0.037859	0.039525	0.039437	0.037294	0.047006	0.04358	0.043723	0.041211	0.045646	0.046549	0.042448	0.037797	0.055112	0.054725	0.054543	0.053338	0.0576	0.049874	0.054539	0.049589	0.049105	0.046983	0.045249
1078	0.044616	0.036682	0.037095	0.038815	0.038676	0.036576	0.04607	0.042755	0.042873	0.040399	0.04475	0.045651	0.04167	0.037068	0.053965	0.0536	0.053473	0.052236	0.056423	0.048911	0.053412	0.048536	0.048061	0.046021	0.044385
1079.93	0.043869	0.036015	0.036416	0.038182	0.037996	0.035937	0.04523	0.042011	0.042113	0.039666	0.043949	0.04485	0.040962	0.036409	0.052942	0.052598	0.052517	0.051252	0.055373	0.048057	0.052413	0.047603	0.047134	0.045174	0.043632
1081.86	0.043244	0.035458	0.035848	0.037654	0.03742	0.0354	0.044523	0.04138	0.041469	0.039041	0.043277	0.044178	0.040355	0.035852	0.052075	0.05176	0.051714	0.050425	0.054493	0.047344	0.051579	0.04683	0.046359	0.044482	0.043028
1083.79	0.042744	0.03501	0.035392	0.037237	0.036945	0.034964	0.043961	0.040863	0.040942	0.038527	0.042731	0.043635	0.039857	0.035402	0.051364	0.051083	0.051069	0.049752	0.053781	0.046778	0.050913	0.046214	0.045738	0.043941	0.042574
1085.72	0.042346	0.034644	0.03502	0.036904	0.036545	0.034598	0.043508	0.040428	0.040505	0.038094	0.042278	0.043188	0.039447	0.03503	0.050776	0.050521	0.050549	0.049189	0.053191	0.046325	0.050383	0.045713	0.045237	0.043507	0.042231
1087.65	0.042001	0.034319	0.034689	0.036614	0.036181	0.034263	0.043106	0.040032	0.040118	0.037697	0.041871	0.042787	0.039083	0.034691	0.050252	0.05001	0.050093	0.048682	0.052663	0.045929	0.04993	0.045266	0.044796	0.043126	0.041945
1089.58	0.04166	0.033998	0.034366	0.036331	0.035815	0.033927	0.042708	0.03964	0.039749	0.0373	0.041472	0.04239	0.038719	0.034347	0.049734	0.049494	0.049644	0.048184	0.052146	0.045539	0.049489	0.044824	0.044357	0.042754	0.041672
1091.5	0.041293	0.033659	0.034029	0.036034	0.035432	0.033576	0.042291	0.039228	0.039373	0.036882	0.041059	0.041974	0.038337	0.033981	0.049189	0.048951	0.049174	0.047664	0.051607	0.045133	0.049025	0.044359	0.043894	0.042367	0.041384
1093.43	0.040894	0.033295	0.033669	0.03572	0.035027	0.033204	0.041853	0.038791	0.038981	0.036439	0.040627	0.041539	0.037934	0.03359	0.048613	0.048384	0.04868	0.047115	0.051036	0.044711	0.048538	0.043862	0.043402	0.041955	0.041068
1095.36	0.040471	0.032914	0.033286	0.035392	0.034604	0.032816	0.041405	0.038335	0.038577	0.035981	0.040177	0.0411	0.037516	0.033184	0.048016	0.047799	0.048171	0.04654	0.050439	0.044277	0.048033	0.043334	0.042882	0.041517	0.040724
1097.29	0.040032	0.032517	0.032894	0.035057	0.034176	0.03242	0.040954	0.037876	0.038171	0.03552	0.039718	0.040666	0.037094	0.032776	0.04741	0.047204	0.047666	0.045954	0.049835	0.043836	0.047519	0.042786	0.042339	0.041059	0.04036
1099.22	0.039588	0.032106	0.032504	0.034721	0.033755	0.032026	0.040507	0.037423	0.03777	0.035066	0.039263	0.040242	0.036677	0.032371	0.046805	0.046607	0.047171	0.045368	0.049239	0.043397	0.047005	0.042235	0.041786	0.04059	0.039986
1101.15	0.039144	0.031694	0.032123	0.03439	0.033346	0.031639	0.04007	0.036981	0.03738	0.034623	0.038822	0.039827	0.036267	0.031972	0.046211	0.046017	0.04668	0.044793	0.048654	0.042967	0.046496	0.041694	0.041242	0.040125	0.039608
1103.07	0.038701	0.031293	0.031745	0.034054	0.032945	0.031258	0.039637	0.036546	0.036993	0.034191	0.038385	0.039406	0.03586	0.031581	0.045626	0.045434	0.046179	0.044229	0.048068	0.042533	0.045986	0.041164	0.040716	0.039666	0.039219
1105	0.038247	0.030899	0.031359	0.033697	0.032537	0.030872	0.039176	0.036105	0.036585	0.033758	0.037928	0.038956	0.035448	0.031193	0.045038	0.044847	0.045646	0.043665	0.047458	0.042065	0.045452	0.04063	0.040202	0.039207	0.038805
1106.93	0.037768	0.030503	0.030952	0.033297	0.032103	0.030463	0.038656	0.035641	0.036124	0.033306	0.037425	0.038451	0.035009	0.030795	0.044418	0.04423	0.045055	0.043075	0.046797	0.041532	0.044865	0.040066	0.039677	0.038736	0.038354
1108.86	0.037248	0.030094	0.03051	0.032839	0.031627	0.030017	0.03806	0.035132	0.035587	0.032817	0.036856	0.037874	0.034522	0.030374	0.043737	0.043557	0.044378	0.042431	0.046061	0.040913	0.044194	0.039455	0.039119	0.038235	0.037847
1110.79	0.036669	0.02966	0.030027	0.032316	0.031099	0.029525	0.037383	0.034568	0.034966	0.032282	0.036212	0.037215	0.033977	0.029916	0.042981	0.042808	0.043605	0.04172	0.045237	0.040199	0.043425	0.038788	0.038507	0.037687	0.037263
1112.72	0.036035	0.029198	0.029505	0.031741	0.030527	0.028993	0.036639	0.033955	0.034274	0.031704	0.035507	0.036489	0.03338	0.02942	0.042163	0.041994	0.042753	0.040951	0.044343	0.039401	0.042574	0.038072	0.037843	0.037084	0.036599
1114.65	0.035377	0.028717	0.028969	0.031144	0.029938	0.02845	0.035873	0.033325	0.03356	0.031108	0.034787	0.035745	0.032764	0.028911	0.041325	0.041164	0.041877	0.040164	0.043431	0.038571	0.041691	0.037331	0.037152	0.036449	0.035888
1116.57	0.034739	0.028236	0.028452	0.030571	0.029375	0.027937	0.035148	0.032719	0.032888	0.030531	0.034109	0.035047	0.032175	0.028423	0.040526	0.040377	0.041051	0.039412	0.042561	0.037783	0.040839	0.036615	0.036474	0.035816	0.035182
1118.5	0.034149	0.027774	0.027975	0.03005	0.028861	0.027481	0.034506	0.032167	0.032297	0.030003	0.0335	0.034426	0.031647	0.027974	0.039805	0.039663	0.040316	0.038733	0.041775	0.037087	0.040062	0.035956	0.035835	0.035209	0.034519
1120.43	0.033606	0.027333	0.027535	0.029584	0.028392	0.027071	0.033943	0.03167	0.031776	0.029518	0.032954	0.03387	0.031173	0.027555	0.039155	0.039012	0.039661	0.038122	0.041069	0.036474	0.039356	0.035349	0.035233	0.034632	0.033897
1122.36	0.033082	0.026896	0.027107	0.029146	0.027937	0.026675	0.033412	0.031194	0.031284	0.029049	0.032431	0.033342	0.030716	0.027143	0.038532	0.038388	0.03904	0.037536	0.040403	0.035895	0.038678	0.034759	0.034644	0.03407	0.033286
1124.29	0.032548	0.026448	0.02667	0.028705	0.02747	0.026267	0.032871	0.030706	0.030785	0.028566	0.031896	0.03281	0.030244	0.02672	0.037896	0.037755	0.038411	0.036941	0.03973	0.0353	0.03799	0.034156	0.034043	0.033499	0.032663
1126.22	0.031998	0.025988	0.026221	0.02825	0.026984	0.025842	0.032308	0.030201	0.030264	0.028064	0.031341	0.03226	0.029749	0.026285	0.037239	0.037104	0.037766	0.03633	0.039036	0.034675	0.037281	0.033537	0.033429	0.032919	0.032033
1128.14	0.031459	0.025539	0.02578	0.0278	0.026497	0.025422	0.031751	0.0297	0.029748	0.027565	0.030791	0.031709	0.029256	0.025857	0.03659	0.036464	0.037135	0.035729	0.038351	0.034055	0.036585	0.032926	0.032829	0.032356	0.031431
1130.07	0.030975	0.025137	0.025379	0.027393	0.026046	0.025041	0.031245	0.029239	0.029282	0.027107	0.03029	0.031204	0.028807	0.025472	0.036	0.035886	0.036567	0.035189	0.037736	0.033502	0.035958	0.03237	0.032288	0.03185	0.030903
1132	0.030583	0.02481	0.025047	0.027063	0.025665	0.024735	0.030832	0.028854	0.028901	0.026723	0.02988	0.030787	0.02844	0.025159	0.035519	0.035416	0.03611	0.034761	0.037247	0.033067	0.035449	0.031913	0.031845	0.031436	0.030482
1133.93	0.030302	0.024568	0.024803	0.026828	0.025371	0.024518	0.030533	0.028567	0.028621	0.026434	0.029583	0.030476	0.02817	0.024934	0.035173	0.035078	0.035784	0.034467	0.036908	0.032762	0.03508	0.031582	0.031523	0.031134	0.030185
1135.86	0.030136	0.024417	0.024655	0.026687	0.025164	0.024385	0.030351	0.028382	0.028446	0.026247	0.029393	0.030272	0.027991	0.024794	0.034959	0.03487	0.035584	0.034302	0.036716	0.032576	0.034851	0.031383	0.031328	0.030958	0.03002
1137.79	0.030075	0.024358	0.024593	0.026628	0.025041	0.024327	0.030266	0.028288	0.028371	0.026151	0.029292	0.030168	0.027891	0.02473	0.034857	0.03477	0.035495	0.034245	0.03665	0.032494	0.034756	0.0313	0.031254	0.030906	0.029974
1139.72	0.030097	0.024375	0.024598	0.026635	0.024994	0.024325	0.030255	0.02826	0.028374	0.026126	0.029265	0.030145	0.027851	0.024727	0.034837	0.034747	0.035491	0.03427	0.036679	0.032495	0.034767	0.031309	0.031279	0.030957	0.030018
1141.64	0.03017	0.024443	0.024654	0.026689	0.025	0.02436	0.030295	0.028276	0.028422	0.02615	0.029287	0.030172	0.027854	0.024761	0.034869	0.034768	0.035535	0.034344	0.036766	0.032548	0.034843	0.031379	0.031373	0.031078	0.030107
1143.57	0.030264	0.024538	0.024741	0.026768	0.025033	0.024411	0.030364	0.028314	0.028484	0.026204	0.02933	0.030219	0.027884	0.024816	0.034926	0.034813	0.035598	0.034435	0.036877	0.03262	0.034955	0.03148	0.031507	0.031236	0.030211
1145.5	0.030359	0.024648	0.024846	0.026858	0.02508	0.024474	0.030447	0.028367	0.028554	0.026272	0.029383	0.030274	0.027934	0.024888	0.035	0.034877	0.035669	0.03453	0.036997	0.032699	0.035091	0.031595	0.031664	0.031416	0.030314
1147.43	0.030449	0.024765	0.024957	0.026956	0.025143	0.024549	0.030538	0.028434	0.028638	0.026349	0.02945	0.030346	0.028002	0.024975	0.035089	0.034958	0.035753	0.034635	0.037125	0.032788	0.03525	0.03172	0.031836	0.031607	0.030405
1149.36	0.030529	0.024876	0.025066	0.027054	0.025217	0.024626	0.030634	0.028512	0.028733	0.026431	0.029529	0.030432	0.028079	0.025063	0.035189	0.035043	0.035852	0.03475	0.037253	0.032884	0.035416	0.031845	0.032004	0.031789	0.030475
1151.29	0.030572	0.024946	0.025147	0.027126	0.02527	0.024678	0.030713	0.028573	0.028812	0.026494	0.029592	0.030507	0.028137	0.025121	0.035262	0.035098	0.035936	0.034836	0.037338	0.032957	0.035545	0.031932	0.032123	0.031916	0.030502
1153.21	0.030528	0.024928	0.025155	0.027132	0.025251	0.024658	0.030722	0.028562	0.028825	0.026486	0.029585	0.030517	0.02813	0.025101	0.035242	0.035062	0.035937	0.034819	0.037308	0.032951	0.035568	0.031914	0.032124	0.03193	0.030442
1155.14	0.030337	0.024766	0.025029	0.027023	0.025108	0.024515	0.030594	0.028419	0.028708	0.026343	0.029445	0.030391	0.027997	0.024949	0.035045	0.034852	0.035775	0.034621	0.03708	0.032795	0.035408	0.031717	0.031936	0.03177	0.030245
1157.07	0.029952	0.024423	0.024726	0.026747	0.024797	0.024206	0.030269	0.028096	0.028405	0.026013	0.029114	0.030075	0.027689	0.024623	0.034601	0.034394	0.035381	0.034176	0.036589	0.032419	0.034997	0.031282	0.031507	0.031387	0.029864
1159	0.029347	0.023883	0.024224	0.026275	0.024286	0.023705	0.029705	0.027559	0.027879	0.025468	0.028553	0.029528	0.027175	0.024105	0.033869	0.033651	0.03471	0.03345	0.0358	0.03178	0.03429	0.030581	0.030816	0.030758	0.029266
1160.93	0.028515	0.023155	0.023527	0.025605	0.023565	0.02301	0.028887	0.026796	0.027119	0.024708	0.027749	0.028735	0.02645	0.023397	0.032845	0.032614	0.033746	0.03244	0.03471	0.030868	0.033272	0.029617	0.029868	0.029888	0.028435
1162.86	0.02748	0.022268	0.02266	0.024751	0.022658	0.022145	0.027833	0.025826	0.026142	0.023756	0.026718	0.027707	0.02553	0.022522	0.031565	0.031315	0.032505	0.031183	0.033348	0.02971	0.031968	0.028423	0.028703	0.028809	0.027387
1164.79	0.026294	0.021275	0.02167	0.023749	0.021614	0.021158	0.026594	0.024695	0.024993	0.022659	0.025512	0.026494	0.024456	0.021526	0.030098	0.029827	0.031046	0.029752	0.031784	0.02836	0.03045	0.027061	0.027387	0.027581	0.02617
1166.71	0.025038	0.020236	0.020623	0.022663	0.020498	0.020118	0.025256	0.023479	0.023747	0.021482	0.024211	0.025176	0.023294	0.020477	0.028537	0.02825	0.029471	0.028243	0.030119	0.026899	0.028825	0.025621	0.026007	0.026285	0.02487
1168.64	0.023794	0.019222	0.019596	0.021577	0.019382	0.019098	0.023921	0.022265	0.022499	0.020307	0.022911	0.023849	0.022135	0.019448	0.026994	0.026692	0.027903	0.026761	0.028472	0.025438	0.027215	0.024209	0.024656	0.025016	0.023587
1170.57	0.02264	0.018299	0.018655	0.020569	0.018334	0.018167	0.022682	0.021136	0.02134	0.019218	0.021702	0.022609	0.02106	0.018504	0.025575	0.025254	0.026452	0.0254	0.026955	0.02408	0.025731	0.022915	0.023418	0.023855	0.022412
1172.5	0.021636	0.01751	0.017841	0.019694	0.017413	0.01737	0.021607	0.020154	0.020335	0.01827	0.020652	0.02153	0.020121	0.017686	0.024355	0.024009	0.025199	0.024232	0.025649	0.022899	0.024451	0.021799	0.022352	0.022857	0.021402
1174.43	0.020812	0.016866	0.017174	0.018978	0.016651	0.016725	0.020732	0.019349	0.019516	0.017486	0.019793	0.020649	0.019343	0.017011	0.023362	0.022994	0.02418	0.023286	0.024586	0.021933	0.023409	0.020885	0.02148	0.022038	0.020581
1176.36	0.020167	0.01636	0.016657	0.018423	0.01605	0.016227	0.020064	0.018724	0.018881	0.016868	0.019126	0.019974	0.018734	0.016479	0.022592	0.022211	0.023402	0.022559	0.023761	0.02119	0.022606	0.020175	0.020801	0.021394	0.019943
1178.28	0.019686	0.015982	0.016282	0.018011	0.015598	0.015866	0.019586	0.018267	0.018418	0.016406	0.018641	0.019489	0.018288	0.016082	0.022025	0.02164	0.022846	0.022033	0.023149	0.020653	0.022019	0.019656	0.020293	0.020906	0.019467
1180.21	0.019351	0.015724	0.01603	0.017729	0.015282	0.015627	0.019273	0.017962	0.018112	0.01609	0.018318	0.019167	0.017991	0.015809	0.021642	0.021255	0.022483	0.021684	0.02273	0.020294	0.021624	0.019309	0.019938	0.020561	0.019131
1182.14	0.019144	0.015576	0.015885	0.017567	0.015092	0.015497	0.019101	0.017791	0.017947	0.015905	0.01814	0.018985	0.017821	0.015649	0.021426	0.021037	0.022288	0.021494	0.022486	0.020087	0.021401	0.019112	0.019724	0.020349	0.018918
1184.07	0.019059	0.015529	0.015839	0.017516	0.015019	0.015463	0.019053	0.017738	0.017905	0.015834	0.018091	0.01893	0.017767	0.015596	0.021359	0.02097	0.022243	0.021444	0.022398	0.020019	0.021332	0.01905	0.019647	0.020264	0.018815
1186	0.019093	0.01558	0.015888	0.017569	0.015055	0.015518	0.019126	0.017795	0.017975	0.015868	0.018161	0.018994	0.017821	0.015639	0.021428	0.021047	0.022339	0.021525	0.022456	0.020085	0.021403	0.019113	0.0197	0.020306	0.018817
1187.93	0.019245	0.015728	0.01603	0.017722	0.015198	0.015659	0.019316	0.01796	0.018148	0.016006	0.018342	0.019171	0.017982	0.015773	0.021625	0.021259	0.022564	0.021728	0.022653	0.020278	0.021603	0.019296	0.01988	0.020475	0.018929
1189.85	0.019514	0.015967	0.016263	0.017972	0.015445	0.015884	0.019612	0.018231	0.018421	0.016246	0.018629	0.019457	0.018241	0.015993	0.021945	0.021596	0.022909	0.022042	0.02298	0.020586	0.021932	0.019598	0.020182	0.020765	0.019152
1191.78	0.019893	0.016289	0.016578	0.018312	0.015783	0.016186	0.020002	0.018597	0.018783	0.01658	0.019011	0.019841	0.01859	0.016295	0.022378	0.022048	0.023367	0.02246	0.023428	0.021001	0.022382	0.020013	0.020596	0.021163	0.019478
1193.71	0.020361	0.016678	0.016958	0.018726	0.016196	0.016551	0.020472	0.019038	0.019223	0.016991	0.019474	0.02031	0.019018	0.016665	0.022906	0.022595	0.023925	0.022968	0.023978	0.021512	0.022935	0.020519	0.021102	0.021648	0.019892
1195.64	0.020886	0.017109	0.017381	0.01919	0.016659	0.016958	0.021	0.01953	0.019716	0.017455	0.019991	0.02084	0.019499	0.017084	0.023503	0.02321	0.024556	0.023541	0.024601	0.022092	0.023556	0.02108	0.021666	0.022186	0.020368
1197.57	0.021435	0.017557	0.017816	0.019672	0.017142	0.017378	0.021555	0.020041	0.020232	0.01794	0.020533	0.021398	0.020002	0.017523	0.024134	0.023853	0.02522	0.024144	0.025255	0.022699	0.024205	0.021661	0.022248	0.022737	0.020868
1199.5	0.021972	0.017992	0.018234	0.020135	0.017607	0.017784	0.022095	0.020543	0.020737	0.018412	0.021064	0.021944	0.020491	0.017954	0.024762	0.024489	0.025872	0.024743	0.025897	0.023294	0.024836	0.022228	0.022805	0.023262	0.021352
1201.43	0.022467	0.018394	0.018617	0.020554	0.018028	0.018159	0.022588	0.021008	0.021201	0.018846	0.021556	0.022448	0.020942	0.018356	0.025356	0.025087	0.026477	0.025306	0.026495	0.023846	0.025415	0.022753	0.023307	0.023733	0.021789
1203.35	0.022901	0.018747	0.018958	0.020914	0.018393	0.018495	0.023019	0.021422	0.021606	0.019233	0.021994	0.022891	0.021342	0.018719	0.025897	0.025621	0.027014	0.025811	0.027031	0.024336	0.025919	0.023215	0.023746	0.024141	0.022162
1205.28	0.023266	0.019047	0.019249	0.021214	0.018701	0.018789	0.023384	0.02178	0.021946	0.019571	0.02237	0.023266	0.021683	0.019038	0.026376	0.026083	0.027473	0.026251	0.027501	0.024753	0.026345	0.023609	0.024121	0.024486	0.022464
1207.21	0.023567	0.019302	0.019495	0.021464	0.018961	0.019041	0.023688	0.022085	0.022231	0.019863	0.022688	0.023579	0.021965	0.019314	0.026789	0.026481	0.027864	0.026631	0.027904	0.025102	0.026698	0.023943	0.024443	0.024777	0.022699
1209.14	0.023825	0.019532	0.019713	0.02168	0.019188	0.019261	0.023948	0.02235	0.022479	0.020118	0.022964	0.02385	0.022208	0.019556	0.027149	0.026835	0.028206	0.026965	0.028255	0.025403	0.027003	0.024238	0.024731	0.025033	0.022888
1211.07	0.024068	0.01976	0.019928	0.021891	0.019405	0.019471	0.024196	0.022599	0.022716	0.020356	0.023222	0.024107	0.022438	0.019782	0.027482	0.027165	0.028528	0.027278	0.028586	0.025685	0.027294	0.024521	0.025014	0.025285	0.023067
1213	0.024321	0.019999	0.020154	0.022118	0.019633	0.019686	0.024456	0.022852	0.022958	0.020599	0.023483	0.024371	0.022677	0.020009	0.027814	0.027489	0.028853	0.027592	0.02892	0.025974	0.027598	0.024814	0.02531	0.025555	0.023267
1214.92	0.024585	0.020249	0.020391	0.022365	0.019879	0.019905	0.02473	0.023115	0.023209	0.020852	0.023755	0.024646	0.02293	0.020241	0.028154	0.027821	0.029186	0.027915	0.029263	0.026277	0.027921	0.025122	0.02562	0.02585	0.023493
1216.85	0.02485	0.020509	0.020634	0.022621	0.020136	0.020121	0.025012	0.023381	0.023462	0.02111	0.024037	0.024925	0.02319	0.020475	0.028495	0.028157	0.02952	0.028235	0.02961	0.026589	0.028254	0.025434	0.025936	0.026157	0.023735
1218.78	0.025111	0.020774	0.020881	0.022874	0.020399	0.020332	0.02529	0.023644	0.023713	0.021366	0.024317	0.025204	0.023446	0.020709	0.028827	0.028486	0.029849	0.028542	0.029955	0.0269	0.028591	0.025744	0.026253	0.026466	0.023977
1220.71	0.025363	0.021037	0.021124	0.02312	0.020656	0.020534	0.025557	0.023902	0.023959	0.021613	0.024584	0.025473	0.023687	0.020937	0.029141	0.028795	0.030164	0.028832	0.03029	0.0272	0.028922	0.026045	0.026563	0.026768	0.024209
1222.64	0.025601	0.021284	0.021351	0.023354	0.020893	0.020719	0.025802	0.024142	0.02419	0.021841	0.024828	0.025724	0.023909	0.021147	0.029425	0.029075	0.030449	0.029094	0.0306	0.027476	0.029232	0.026324	0.026854	0.027058	0.024423
1224.57	0.025809	0.021498	0.021544	0.02357	0.021096	0.020876	0.02601	0.024344	0.02439	0.022035	0.025037	0.025938	0.024102	0.021328	0.029664	0.029311	0.03069	0.02931	0.030864	0.027715	0.029499	0.026561	0.027111	0.027321	0.024603
1226.5	0.02597	0.021666	0.021695	0.023756	0.021256	0.020996	0.02617	0.024495	0.024546	0.022184	0.025197	0.026104	0.024258	0.021472	0.029846	0.029486	0.03087	0.029466	0.031063	0.027906	0.029709	0.026743	0.027318	0.027543	0.02474
1228.42	0.026084	0.02179	0.021806	0.023898	0.021375	0.021073	0.02628	0.024594	0.024653	0.022289	0.025304	0.026219	0.024368	0.021573	0.029965	0.029595	0.030987	0.02956	0.031191	0.028039	0.029859	0.026872	0.027473	0.027713	0.024832
1230.35	0.026162	0.021881	0.021885	0.02399	0.021462	0.021114	0.026344	0.024655	0.024714	0.022357	0.025367	0.026287	0.024435	0.021632	0.030028	0.029644	0.031048	0.029599	0.031259	0.028116	0.029954	0.026958	0.027579	0.027832	0.024893
1232.28	0.026216	0.021953	0.021944	0.024039	0.021526	0.02113	0.026372	0.024694	0.024741	0.022404	0.025401	0.02632	0.024468	0.021666	0.030056	0.029656	0.031069	0.029601	0.03129	0.028152	0.030008	0.027016	0.027653	0.027918	0.024943
1234.21	0.026265	0.022023	0.021999	0.024072	0.021581	0.021141	0.026385	0.024727	0.024754	0.022447	0.025427	0.026339	0.024487	0.02169	0.030077	0.029659	0.031074	0.029597	0.031312	0.028172	0.030043	0.027064	0.027714	0.027994	0.025
1236.14	0.026334	0.022106	0.022069	0.024115	0.021645	0.02117	0.026412	0.024772	0.024777	0.022504	0.025467	0.026372	0.024512	0.021722	0.030121	0.029684	0.031095	0.029619	0.031351	0.028202	0.030092	0.027129	0.027791	0.028084	0.025085
1238.07	0.026449	0.022214	0.022168	0.024194	0.021733	0.021234	0.026483	0.024847	0.024837	0.022587	0.025544	0.026442	0.024566	0.02178	0.030211	0.029757	0.031165	0.029689	0.031433	0.028271	0.030186	0.027232	0.027905	0.028211	0.025217
1239.99	0.026622	0.022356	0.022307	0.024322	0.021856	0.021346	0.026615	0.02497	0.024951	0.022705	0.02567	0.026564	0.024668	0.021879	0.030361	0.029896	0.031306	0.029818	0.031579	0.028404	0.030345	0.027387	0.028071	0.02839	0.025405
1241.92	0.026852	0.022531	0.022485	0.024505	0.022016	0.021504	0.026812	0.025145	0.025125	0.022861	0.025848	0.026743	0.024826	0.022029	0.030576	0.03011	0.031524	0.030014	0.031792	0.028609	0.030573	0.027597	0.02829	0.028626	0.02565
1243.85	0.027137	0.022734	0.022696	0.024743	0.022212	0.021704	0.027065	0.025371	0.025352	0.023054	0.026078	0.026975	0.025038	0.022225	0.030847	0.030393	0.031811	0.030278	0.032068	0.028878	0.030864	0.027852	0.028556	0.028912	0.025948
1245.78	0.027471	0.022962	0.022937	0.025028	0.022446	0.021938	0.027359	0.025637	0.025622	0.023283	0.026351	0.027253	0.025294	0.022456	0.031165	0.030734	0.03215	0.030599	0.032393	0.029192	0.031201	0.028147	0.028859	0.029237	0.026285
1247.71	0.027845	0.023216	0.023206	0.025346	0.022717	0.022197	0.02769	0.025935	0.025928	0.023544	0.026661	0.027569	0.025586	0.022716	0.031529	0.031123	0.03253	0.030963	0.032762	0.029539	0.031574	0.028479	0.029195	0.029592	0.026654
1249.64	0.028262	0.023499	0.023502	0.025684	0.023027	0.022481	0.028059	0.026267	0.026266	0.023841	0.027007	0.027925	0.025913	0.023004	0.031944	0.031556	0.032955	0.031364	0.033174	0.029922	0.031987	0.028852	0.029565	0.029983	0.027063
1251.57	0.028728	0.023812	0.023827	0.02604	0.023377	0.022795	0.028467	0.026636	0.026637	0.024179	0.027394	0.028321	0.026275	0.023322	0.03241	0.032034	0.033431	0.031806	0.033635	0.03035	0.032448	0.029271	0.029977	0.030409	0.02752
1253.49	0.02924	0.02415	0.02418	0.026417	0.023765	0.023141	0.028908	0.02704	0.027039	0.024558	0.027817	0.028755	0.026668	0.023665	0.032919	0.032555	0.033951	0.032287	0.034144	0.030818	0.032958	0.029729	0.030424	0.030864	0.028021
1255.42	0.029775	0.0245	0.024548	0.026809	0.024173	0.023504	0.029363	0.027457	0.027455	0.024956	0.028258	0.029209	0.027071	0.024016	0.033449	0.0331	0.034491	0.032785	0.034673	0.031304	0.033493	0.030205	0.03089	0.03133	0.028548
1257.35	0.030296	0.024837	0.024906	0.02719	0.02457	0.023857	0.0298	0.027856	0.027859	0.025337	0.028688	0.029651	0.027454	0.024352	0.033962	0.033624	0.035012	0.033258	0.035179	0.031771	0.03401	0.030665	0.031343	0.031785	0.029066
1259.28	0.030763	0.025131	0.02522	0.027528	0.024917	0.024165	0.030183	0.028203	0.028209	0.025668	0.029066	0.030037	0.027784	0.024645	0.034408	0.03408	0.035464	0.033664	0.035613	0.032178	0.034458	0.031066	0.031743	0.032191	0.029532
1261.21	0.031138	0.025353	0.025458	0.027792	0.025181	0.0244	0.030477	0.028469	0.028472	0.025919	0.02935	0.030331	0.028032	0.024863	0.034737	0.034424	0.0358	0.033965	0.035931	0.032485	0.034791	0.031367	0.032048	0.032508	0.029908
1263.14	0.031389	0.025477	0.0256	0.027958	0.025337	0.024539	0.030649	0.028624	0.02862	0.026063	0.02951	0.030505	0.028175	0.024982	0.034918	0.034618	0.035984	0.034124	0.036095	0.032657	0.034979	0.031535	0.032224	0.032699	0.030162
1265.06	0.031493	0.025486	0.025628	0.028005	0.025372	0.024563	0.030674	0.028643	0.028637	0.02608	0.029529	0.030535	0.028192	0.024986	0.034928	0.034636	0.03599	0.034112	0.036082	0.032671	0.034998	0.031543	0.032245	0.032739	0.030276
1266.99	0.031437	0.025366	0.025528	0.02792	0.025271	0.024461	0.030537	0.028513	0.028506	0.025957	0.029393	0.030406	0.028066	0.024868	0.034747	0.034458	0.035801	0.03391	0.035874	0.03251	0.03483	0.031376	0.032095	0.032612	0.030237
1268.92	0.031212	0.025116	0.025297	0.027696	0.025028	0.024228	0.030237	0.028228	0.028221	0.025684	0.029091	0.030106	0.027793	0.024619	0.034363	0.034076	0.035407	0.033512	0.035461	0.032166	0.034462	0.031032	0.031769	0.032314	0.030041
1270.85	0.030826	0.024744	0.02494	0.027344	0.024645	0.023869	0.02978	0.027793	0.027793	0.025267	0.02863	0.029643	0.027381	0.024241	0.033785	0.033497	0.034817	0.032931	0.034848	0.031646	0.033905	0.03052	0.031276	0.031855	0.029706
1272.78	0.030308	0.024276	0.024482	0.026881	0.02414	0.023402	0.029186	0.027232	0.027244	0.024729	0.028033	0.029043	0.026848	0.023754	0.033049	0.032751	0.03406	0.032199	0.034071	0.030976	0.033194	0.029868	0.03064	0.031263	0.029267
1274.71	0.0297	0.023749	0.023958	0.02634	0.023555	0.022865	0.028496	0.026585	0.02661	0.024111	0.02735	0.028352	0.02623	0.023195	0.032212	0.031891	0.033194	0.031367	0.033187	0.030207	0.032381	0.029125	0.029907	0.030584	0.028767
1276.64	0.029058	0.023205	0.023412	0.025767	0.022939	0.022302	0.027773	0.025906	0.025943	0.023464	0.026633	0.027627	0.025579	0.022609	0.031338	0.030987	0.032289	0.030502	0.032264	0.029399	0.031526	0.028349	0.029142	0.029878	0.028257
1278.56	0.028433	0.022675	0.022882	0.025204	0.022331	0.021754	0.02707	0.025237	0.025286	0.02283	0.025925	0.026915	0.024939	0.022033	0.030482	0.030099	0.031406	0.029659	0.031356	0.028607	0.030683	0.027587	0.028398	0.02919	0.027774
1280.49	0.02785	0.022182	0.022389	0.024673	0.021751	0.021239	0.026414	0.024606	0.024664	0.022232	0.025252	0.026234	0.024333	0.021491	0.029672	0.029263	0.030572	0.028867	0.030491	0.027853	0.029885	0.026868	0.027702	0.028544	0.027334
1282.42	0.027322	0.021741	0.021945	0.024182	0.021216	0.020768	0.025813	0.024027	0.024088	0.021684	0.024631	0.025601	0.023771	0.020995	0.028928	0.028495	0.029798	0.028138	0.029686	0.027147	0.02915	0.026206	0.027062	0.027954	0.026952
1284.35	0.026872	0.021372	0.021567	0.023754	0.020748	0.020359	0.025287	0.023521	0.02358	0.021204	0.024085	0.025041	0.023269	0.020562	0.028277	0.027816	0.029109	0.027492	0.028974	0.026514	0.028502	0.025624	0.026498	0.027444	0.026656
1286.28	0.026529	0.021094	0.021277	0.023415	0.020371	0.020036	0.024864	0.023109	0.023169	0.020815	0.023641	0.024586	0.022857	0.020211	0.027749	0.027259	0.028543	0.026962	0.02839	0.02599	0.027974	0.025155	0.026044	0.027042	0.026476
1288.21	0.026313	0.020921	0.021089	0.023184	0.020099	0.019813	0.024562	0.022806	0.022873	0.020535	0.02332	0.024254	0.022552	0.019959	0.027363	0.026847	0.028125	0.026569	0.027957	0.025596	0.02759	0.024823	0.02572	0.026762	0.02643
1290.13	0.026228	0.020851	0.020999	0.02306	0.019934	0.019683	0.024377	0.022616	0.022692	0.020363	0.02312	0.024045	0.022357	0.019806	0.027123	0.026581	0.027853	0.026317	0.027673	0.025339	0.027352	0.024629	0.025525	0.026601	0.02651
1292.06	0.026258	0.020872	0.020996	0.023034	0.019867	0.019629	0.024296	0.022529	0.022613	0.020288	0.023027	0.023947	0.022263	0.01974	0.027015	0.026444	0.02771	0.026189	0.027527	0.025207	0.027246	0.024552	0.025443	0.026549	0.026698
1293.99	0.026382	0.020965	0.021071	0.023088	0.019882	0.01964	0.024303	0.02253	0.022618	0.020294	0.023024	0.023943	0.02225	0.019746	0.027015	0.026413	0.027677	0.026165	0.027502	0.025184	0.027253	0.024569	0.025453	0.02659	0.026974
1295.92	0.026582	0.021119	0.021208	0.023206	0.019963	0.019711	0.024389	0.022602	0.022691	0.020366	0.023096	0.024018	0.022302	0.019809	0.027104	0.026471	0.027732	0.026224	0.027578	0.025249	0.027354	0.024664	0.025538	0.026703	0.027322
1297.85	0.026842	0.02132	0.02139	0.023377	0.020095	0.019831	0.024543	0.022731	0.022821	0.020489	0.023227	0.024155	0.022405	0.019915	0.027262	0.026601	0.027863	0.026344	0.027727	0.025383	0.02753	0.024821	0.025681	0.02687	0.027728
1299.78	0.027143	0.021545	0.021598	0.02359	0.020264	0.019984	0.024747	0.022901	0.022998	0.020646	0.023402	0.024337	0.022548	0.020051	0.027466	0.026785	0.02805	0.026507	0.027923	0.02557	0.027759	0.02502	0.025866	0.027075	0.028173
1301.71	0.027467	0.021776	0.021824	0.023833	0.020457	0.020155	0.02498	0.023094	0.023209	0.020826	0.023606	0.024554	0.022721	0.020206	0.027699	0.027002	0.028275	0.026699	0.028148	0.025794	0.028023	0.025246	0.026073	0.027303	0.028639
1303.63	0.027803	0.022009	0.022057	0.024097	0.020658	0.020335	0.025229	0.023299	0.02344	0.021016	0.02383	0.024792	0.022916	0.020371	0.027949	0.027234	0.028525	0.02691	0.028395	0.026043	0.028308	0.025486	0.026293	0.027547	0.029115
1305.56	0.028141	0.022242	0.022289	0.024372	0.020863	0.020516	0.025486	0.023511	0.023678	0.021207	0.024066	0.025039	0.023122	0.020542	0.028209	0.027477	0.028792	0.02713	0.028652	0.026309	0.028605	0.025727	0.026515	0.027796	0.02959
1307.49	0.028472	0.022471	0.022514	0.024644	0.021067	0.020696	0.025742	0.023725	0.023913	0.021393	0.024303	0.025286	0.02333	0.020716	0.028469	0.027727	0.029068	0.027352	0.028908	0.026583	0.028905	0.02596	0.026736	0.028044	0.030053
1309.42	0.028787	0.022684	0.022729	0.024902	0.021263	0.020869	0.025988	0.023932	0.024139	0.021572	0.02453	0.025527	0.023529	0.020884	0.02872	0.027973	0.029337	0.027567	0.029153	0.026846	0.029193	0.026183	0.026949	0.028287	0.030501
1311.35	0.02907	0.022875	0.022924	0.025135	0.021442	0.021028	0.02621	0.024117	0.024343	0.02174	0.024732	0.025746	0.023708	0.021036	0.028948	0.028196	0.029578	0.027763	0.029373	0.027077	0.02945	0.026389	0.027144	0.028514	0.030927
1313.28	0.029308	0.023039	0.023088	0.025327	0.021588	0.021159	0.026387	0.024265	0.024502	0.021877	0.024891	0.025919	0.023855	0.021157	0.029139	0.028372	0.029764	0.027923	0.029546	0.027256	0.029654	0.026559	0.027305	0.028706	0.031319
1315.2	0.029487	0.023166	0.023211	0.025463	0.021686	0.021249	0.026501	0.024363	0.024598	0.021964	0.02499	0.026026	0.023953	0.021236	0.029269	0.028482	0.029874	0.028027	0.029651	0.027367	0.029784	0.026666	0.027418	0.028844	0.031663
1317.13	0.029598	0.023245	0.023282	0.025537	0.021724	0.021291	0.02654	0.0244	0.024622	0.021992	0.025021	0.026055	0.023988	0.021268	0.029322	0.028517	0.029897	0.028056	0.029673	0.027395	0.029825	0.026698	0.027469	0.028919	0.03194
1319.06	0.029641	0.023275	0.023306	0.025552	0.021708	0.021287	0.026509	0.02438	0.024583	0.021969	0.024988	0.026014	0.023964	0.021256	0.029297	0.028479	0.029837	0.028011	0.029618	0.02734	0.029778	0.02666	0.027457	0.028934	0.032128
1320.99	0.029634	0.023269	0.023294	0.025526	0.021657	0.02125	0.026431	0.02432	0.024504	0.021914	0.024912	0.025928	0.0239	0.021216	0.029218	0.028387	0.029721	0.027923	0.02951	0.027227	0.029669	0.026578	0.027401	0.028901	0.032212
1322.92	0.029603	0.023249	0.023269	0.025484	0.0216	0.021206	0.02634	0.024246	0.024419	0.021852	0.024826	0.025833	0.023824	0.021168	0.029124	0.028282	0.029593	0.027829	0.02939	0.027099	0.029542	0.026489	0.027328	0.028845	0.032195
1324.85	0.029574	0.023238	0.023253	0.02545	0.021558	0.021176	0.026275	0.02419	0.024355	0.021808	0.024763	0.025763	0.023763	0.021128	0.029051	0.0282	0.029498	0.02776	0.029295	0.027002	0.02944	0.026423	0.027269	0.028793	0.032106
1326.78	0.029566	0.023243	0.023259	0.025439	0.021544	0.021171	0.026253	0.024172	0.024327	0.021794	0.02474	0.025735	0.023734	0.021107	0.029013	0.028158	0.029456	0.027726	0.029245	0.026956	0.029389	0.026392	0.027242	0.028761	0.031976
1328.7	0.029584	0.023264	0.023288	0.025453	0.021554	0.021186	0.026265	0.024186	0.02433	0.021805	0.024752	0.025745	0.023739	0.021107	0.029004	0.028149	0.029459	0.027719	0.029238	0.026951	0.029386	0.02639	0.027243	0.028748	0.031827
1330.63	0.029613	0.023287	0.023321	0.025482	0.02157	0.021205	0.026288	0.024207	0.024345	0.021822	0.024774	0.025767	0.02376	0.021112	0.029002	0.028152	0.029475	0.027718	0.029245	0.026961	0.029398	0.026392	0.027251	0.028744	0.03166
1332.56	0.029628	0.023296	0.023334	0.025506	0.021568	0.021209	0.026294	0.024208	0.024349	0.021822	0.024775	0.025773	0.023768	0.021106	0.028981	0.028141	0.029474	0.027701	0.029234	0.026954	0.029388	0.026372	0.027244	0.028731	0.031475
1334.49	0.029614	0.023285	0.023324	0.025506	0.021539	0.021189	0.026266	0.024179	0.024325	0.021798	0.024747	0.025748	0.023749	0.021081	0.028929	0.028099	0.02944	0.027656	0.029187	0.026912	0.029341	0.026325	0.02721	0.028698	0.031284
1336.42	0.029575	0.023262	0.0233	0.02548	0.021491	0.021151	0.026209	0.024129	0.024275	0.021757	0.024699	0.025694	0.023704	0.021043	0.028853	0.02803	0.029374	0.027589	0.029111	0.026838	0.029262	0.026259	0.027155	0.028647	0.031104
1338.35	0.029518	0.023232	0.02327	0.025432	0.021433	0.021105	0.026134	0.024064	0.024205	0.021705	0.024636	0.02562	0.023645	0.021	0.028768	0.027941	0.029281	0.027504	0.029015	0.026744	0.029157	0.026179	0.027084	0.028585	0.030945
1340.27	0.029448	0.023196	0.023235	0.02537	0.021368	0.021055	0.02605	0.02399	0.024125	0.021648	0.024562	0.025537	0.023578	0.020954	0.028681	0.027841	0.029168	0.027412	0.028906	0.026637	0.029034	0.026091	0.027006	0.028513	0.030803
1342.2	0.029384	0.023163	0.023204	0.025311	0.02131	0.021009	0.025969	0.023925	0.02405	0.021598	0.024493	0.025464	0.023515	0.020911	0.028604	0.027749	0.029061	0.027332	0.028805	0.026532	0.028919	0.02601	0.026938	0.028448	0.03068
1344.13	0.029351	0.023151	0.023194	0.025277	0.021278	0.020981	0.025916	0.023887	0.024	0.021576	0.024449	0.025419	0.023476	0.020886	0.028557	0.027688	0.028988	0.027282	0.028741	0.026457	0.028843	0.025958	0.026902	0.028415	0.030588
1346.06	0.029364	0.023173	0.023219	0.025287	0.021284	0.020988	0.025913	0.023887	0.023993	0.021596	0.02445	0.025419	0.023475	0.020898	0.028561	0.027677	0.028976	0.027283	0.028739	0.026437	0.028828	0.025953	0.026915	0.028429	0.030542
1347.99	0.029432	0.023239	0.023289	0.025348	0.021339	0.02104	0.025976	0.023939	0.024043	0.02167	0.024508	0.025477	0.023527	0.02096	0.028632	0.027731	0.02904	0.02735	0.028817	0.026488	0.028889	0.026012	0.026988	0.028496	0.030556
1349.92	0.029559	0.023355	0.023406	0.025461	0.021451	0.021139	0.026106	0.024054	0.024159	0.021802	0.024635	0.025606	0.02364	0.021071	0.028779	0.027859	0.029186	0.027488	0.02898	0.026615	0.029032	0.026144	0.027122	0.028622	0.030635
1351.84	0.029742	0.023518	0.023569	0.02562	0.021619	0.021281	0.026297	0.024229	0.024337	0.02199	0.024828	0.025804	0.023806	0.021224	0.028996	0.028062	0.029406	0.027691	0.029219	0.026813	0.029247	0.026345	0.027314	0.028803	0.030773
1353.77	0.029968	0.02372	0.023773	0.025818	0.021828	0.021456	0.026535	0.02445	0.024559	0.02222	0.025074	0.026048	0.024011	0.021407	0.029263	0.028325	0.029677	0.027944	0.029515	0.027068	0.029517	0.026599	0.027553	0.029024	0.030951
1355.7	0.030224	0.023947	0.024006	0.026044	0.022063	0.021655	0.026802	0.024699	0.024805	0.02248	0.025353	0.026323	0.024244	0.021614	0.029563	0.028624	0.029982	0.028232	0.029848	0.027358	0.029824	0.026885	0.027822	0.029272	0.031148
1357.63	0.030502	0.024195	0.024251	0.02629	0.022314	0.021871	0.027085	0.024965	0.025065	0.022756	0.025649	0.02662	0.024499	0.021839	0.029884	0.028942	0.030313	0.028541	0.030205	0.027667	0.030153	0.027185	0.028111	0.029541	0.031358
1359.56	0.030791	0.02446	0.024502	0.026545	0.022572	0.022091	0.027377	0.025236	0.02533	0.02304	0.025949	0.026926	0.024761	0.022071	0.030218	0.029267	0.030658	0.028858	0.030576	0.027982	0.030492	0.027486	0.028409	0.029822	0.031579
1361.49	0.031075	0.024721	0.024754	0.026796	0.022822	0.022302	0.027659	0.0255	0.025588	0.023317	0.026236	0.027219	0.02501	0.022294	0.030545	0.029578	0.030991	0.029167	0.030939	0.028281	0.030817	0.027772	0.028699	0.0301	0.031802
1363.42	0.031338	0.024959	0.024995	0.027031	0.023047	0.022492	0.027912	0.025735	0.025821	0.023568	0.026493	0.027477	0.025227	0.022493	0.030838	0.029849	0.031283	0.029447	0.031266	0.028543	0.031099	0.028024	0.028956	0.030354	0.032012
1365.34	0.031569	0.025164	0.02521	0.027234	0.023232	0.02265	0.028119	0.025926	0.026009	0.023779	0.026704	0.027687	0.025401	0.022657	0.031074	0.030059	0.03151	0.029673	0.03153	0.028748	0.031319	0.028224	0.029162	0.030561	0.032194
1367.27	0.031755	0.025329	0.025383	0.027388	0.023364	0.022761	0.028267	0.02606	0.026136	0.023932	0.026857	0.027835	0.025517	0.022773	0.031233	0.030189	0.031657	0.029819	0.031705	0.028876	0.031464	0.028355	0.029297	0.030703	0.032329
1369.2	0.031877	0.025435	0.025497	0.027477	0.023424	0.022811	0.028335	0.02612	0.026182	0.024008	0.026929	0.027902	0.025559	0.022823	0.031294	0.030217	0.031701	0.029864	0.031766	0.028903	0.031511	0.028397	0.029341	0.030764	0.032387
1371.13	0.031921	0.025465	0.025543	0.027488	0.023399	0.02279	0.028302	0.026093	0.026137	0.023995	0.026899	0.027871	0.02551	0.022791	0.03124	0.030124	0.031622	0.029795	0.031694	0.028811	0.031428	0.028325	0.029278	0.030728	0.032341
1373.06	0.031884	0.025411	0.025517	0.02742	0.023286	0.022696	0.028164	0.025972	0.025997	0.023889	0.026763	0.02773	0.025363	0.022675	0.031071	0.029901	0.031415	0.02961	0.031487	0.028596	0.031206	0.028133	0.029099	0.030588	0.032186
1374.99	0.031775	0.025285	0.02542	0.027284	0.023095	0.022536	0.027937	0.025765	0.025773	0.023704	0.026534	0.02749	0.025131	0.022485	0.030795	0.029561	0.031095	0.029321	0.031161	0.028273	0.03086	0.027831	0.028813	0.030348	0.031938
1376.91	0.031606	0.025104	0.025265	0.027097	0.022844	0.022321	0.027647	0.025491	0.025483	0.023453	0.026232	0.027177	0.024834	0.022235	0.030428	0.029127	0.03068	0.028945	0.030738	0.02786	0.030417	0.027441	0.028439	0.030023	0.031625
1378.84	0.031395	0.024885	0.025071	0.026873	0.022547	0.022069	0.027311	0.025169	0.025144	0.023153	0.025876	0.026819	0.024491	0.021937	0.029989	0.028622	0.03019	0.028496	0.030226	0.027375	0.029898	0.026981	0.027999	0.029637	0.031272
1380.77	0.031172	0.024649	0.024867	0.026634	0.022221	0.0218	0.026948	0.02482	0.024778	0.022824	0.025494	0.026439	0.024116	0.021608	0.029506	0.028072	0.029651	0.027995	0.029652	0.026843	0.02933	0.026478	0.027513	0.029216	0.030903
1382.7	0.030971	0.024425	0.024688	0.026409	0.021897	0.021537	0.02659	0.024477	0.024417	0.0225	0.025121	0.026066	0.023737	0.021274	0.029022	0.027511	0.029102	0.02748	0.029066	0.0263	0.028751	0.02597	0.027015	0.028787	0.030545
1384.63	0.03082	0.024247	0.024563	0.02623	0.02161	0.021307	0.026276	0.024172	0.024095	0.022217	0.024793	0.025734	0.023383	0.020965	0.028582	0.026982	0.02859	0.026996	0.028524	0.025791	0.028207	0.025499	0.026544	0.028382	0.030228
1386.56	0.030745	0.024138	0.024512	0.026126	0.02139	0.021135	0.026046	0.023931	0.023847	0.022008	0.024538	0.025477	0.023089	0.020711	0.028223	0.026526	0.028163	0.026583	0.028068	0.025355	0.027741	0.025096	0.02614	0.02803	0.029969
1388.49	0.030766	0.024115	0.024549	0.026118	0.02126	0.021042	0.025925	0.023777	0.023696	0.021895	0.024383	0.025324	0.022878	0.020529	0.027968	0.026171	0.027852	0.026273	0.027726	0.025018	0.027382	0.024783	0.025826	0.027755	0.029778
1390.41	0.030895	0.024189	0.02468	0.02621	0.021228	0.021034	0.025914	0.023718	0.023649	0.021888	0.024343	0.025285	0.02276	0.020427	0.027829	0.025929	0.027671	0.026083	0.027515	0.024793	0.027144	0.024572	0.025612	0.027571	0.029658
1392.34	0.031124	0.024355	0.024898	0.026392	0.021287	0.021106	0.026	0.023751	0.023697	0.021981	0.024415	0.025353	0.022728	0.0204	0.027803	0.025798	0.027613	0.02601	0.027432	0.024673	0.027022	0.024463	0.025497	0.027476	0.029602
1394.27	0.031433	0.024595	0.025188	0.026648	0.021425	0.021249	0.026172	0.023867	0.023829	0.022163	0.024582	0.025511	0.022772	0.020443	0.02788	0.025768	0.027662	0.026038	0.027469	0.024647	0.027004	0.024446	0.025469	0.027457	0.029596
1396.2	0.031791	0.024881	0.025522	0.026957	0.021626	0.021448	0.026416	0.024057	0.024032	0.022408	0.024821	0.025741	0.022888	0.020547	0.028045	0.025826	0.027807	0.026156	0.027616	0.024707	0.027074	0.024509	0.025519	0.027505	0.029628
1398.13	0.032174	0.025195	0.025879	0.027301	0.021876	0.02169	0.026711	0.024306	0.024292	0.022695	0.025114	0.026032	0.023068	0.020702	0.028281	0.025961	0.028034	0.02635	0.027855	0.024844	0.027221	0.024638	0.025634	0.02761	0.029687
1400.06	0.032578	0.025533	0.026257	0.02767	0.022167	0.021964	0.027048	0.024606	0.024597	0.02302	0.025455	0.026377	0.023299	0.0209	0.028577	0.026166	0.028329	0.026612	0.028169	0.02505	0.027433	0.024828	0.025805	0.027764	0.029765
1401.98	0.033017	0.025905	0.026669	0.028075	0.022503	0.022276	0.027436	0.024957	0.024948	0.023395	0.025849	0.026777	0.023577	0.02114	0.028933	0.026436	0.02869	0.026937	0.028556	0.025316	0.027704	0.025073	0.026029	0.027962	0.029865
1403.91	0.033507	0.026319	0.027129	0.028526	0.022889	0.022629	0.027881	0.025358	0.025353	0.023832	0.026304	0.027235	0.0239	0.021422	0.029357	0.026763	0.029123	0.027326	0.029019	0.02564	0.028033	0.025371	0.026301	0.028203	0.029984
1405.84	0.034037	0.02677	0.027626	0.029016	0.023324	0.023021	0.028378	0.025804	0.025811	0.024327	0.026815	0.027751	0.02427	0.021742	0.029839	0.027149	0.029631	0.02778	0.029558	0.026021	0.028416	0.025715	0.026615	0.02848	0.030117
1407.77	0.034579	0.027231	0.028127	0.029519	0.023791	0.023437	0.028902	0.026281	0.026306	0.024856	0.027364	0.028307	0.024676	0.022089	0.030362	0.027589	0.0302	0.02829	0.03016	0.026452	0.028845	0.026096	0.026961	0.028782	0.030255
1409.7	0.035099	0.02767	0.0286	0.030009	0.024261	0.023859	0.029424	0.026769	0.026811	0.025387	0.027924	0.028879	0.025102	0.022447	0.030901	0.028067	0.030812	0.028835	0.030802	0.026914	0.029307	0.026502	0.027323	0.029094	0.03039
1411.63	0.035565	0.028063	0.029022	0.030463	0.024711	0.024264	0.029923	0.027243	0.027302	0.025897	0.028465	0.029437	0.025523	0.022802	0.031435	0.028558	0.031441	0.029388	0.031455	0.027387	0.029786	0.026916	0.027683	0.029396	0.030513
1413.56	0.035957	0.028399	0.029379	0.03086	0.025116	0.024628	0.030378	0.027676	0.027757	0.026367	0.028964	0.029956	0.025916	0.023132	0.031934	0.029032	0.03205	0.029912	0.032079	0.027848	0.030252	0.02731	0.028021	0.029669	0.030611
1415.48	0.036264	0.028663	0.029659	0.031178	0.025455	0.024927	0.030762	0.028042	0.028148	0.026769	0.029397	0.030407	0.026254	0.02341	0.032365	0.029457	0.032595	0.030368	0.032628	0.028265	0.03067	0.027649	0.028311	0.029892	0.030666
1417.41	0.036467	0.02884	0.02985	0.031402	0.025703	0.025143	0.031048	0.028315	0.028448	0.027077	0.029735	0.030755	0.026512	0.023611	0.032683	0.029788	0.033034	0.030718	0.033061	0.028598	0.031002	0.0279	0.028514	0.030043	0.030657
1419.34	0.036542	0.028915	0.029938	0.031517	0.025843	0.025266	0.031217	0.028474	0.028633	0.02727	0.029947	0.030972	0.026667	0.023715	0.032851	0.02998	0.033325	0.03093	0.033345	0.028803	0.031204	0.028025	0.028599	0.030089	0.030561
1421.27	0.036476	0.028885	0.029912	0.031518	0.02587	0.025286	0.031258	0.028505	0.028687	0.027337	0.030016	0.031043	0.026705	0.023712	0.03285	0.03	0.033444	0.030981	0.033454	0.028853	0.031246	0.028004	0.028555	0.030008	0.030356
1423.2	0.036278	0.028754	0.029778	0.031402	0.025778	0.0252	0.031159	0.028408	0.028607	0.027275	0.029944	0.030973	0.026617	0.023603	0.032683	0.029846	0.033387	0.030874	0.033385	0.028742	0.031117	0.027838	0.028381	0.0298	0.030033
1425.13	0.035967	0.02853	0.029551	0.031179	0.025573	0.025015	0.030928	0.028195	0.028402	0.027096	0.029744	0.030773	0.026412	0.023394	0.03237	0.029538	0.033173	0.030628	0.033154	0.02848	0.030831	0.027546	0.028083	0.029481	0.029597
1427.05	0.03556	0.028229	0.029249	0.030866	0.025271	0.024748	0.030587	0.027885	0.028097	0.026823	0.029436	0.030463	0.026115	0.023105	0.031938	0.029107	0.032836	0.030275	0.032796	0.028094	0.030419	0.027149	0.027682	0.029071	0.029072
1428.98	0.035075	0.027871	0.02889	0.030484	0.024896	0.024421	0.03016	0.027501	0.027719	0.02648	0.029046	0.030069	0.025747	0.022755	0.031416	0.028583	0.032404	0.029846	0.032341	0.027615	0.02991	0.026666	0.027201	0.028588	0.028481
1430.91	0.03454	0.027477	0.028494	0.030059	0.024477	0.024057	0.029681	0.027069	0.027291	0.026089	0.0286	0.02962	0.025328	0.022364	0.030835	0.027997	0.031908	0.029363	0.031822	0.027075	0.029334	0.026127	0.026668	0.028058	0.027847
1432.84	0.033995	0.027068	0.028083	0.029617	0.024039	0.023679	0.029182	0.026618	0.026844	0.025676	0.028135	0.029148	0.024888	0.021955	0.030233	0.027392	0.031386	0.028857	0.031274	0.026514	0.028727	0.025571	0.026117	0.027516	0.027197
1434.77	0.033476	0.026676	0.027688	0.029191	0.023611	0.023316	0.028703	0.026185	0.026411	0.025275	0.02769	0.02869	0.024465	0.021561	0.029653	0.026811	0.03088	0.028365	0.030741	0.025971	0.028135	0.025039	0.025588	0.026998	0.026561
1436.7	0.033024	0.026338	0.027351	0.028829	0.023241	0.023014	0.028301	0.025819	0.026044	0.024935	0.027316	0.028301	0.024106	0.021221	0.029153	0.02631	0.030452	0.027947	0.03029	0.025499	0.027619	0.024579	0.025126	0.026541	0.025984
1438.63	0.0327	0.0261	0.027121	0.028583	0.02299	0.022828	0.028045	0.025584	0.025803	0.024717	0.027073	0.028052	0.023869	0.020983	0.028803	0.02596	0.030186	0.027682	0.030004	0.025172	0.027258	0.024251	0.02479	0.026195	0.025517
1440.55	0.032551	0.025995	0.02702	0.028479	0.022896	0.022784	0.02797	0.02552	0.025733	0.02466	0.027008	0.027989	0.023793	0.020883	0.028657	0.025826	0.030148	0.027619	0.029941	0.025048	0.027108	0.024108	0.024629	0.026007	0.025201
1442.48	0.032578	0.026024	0.027049	0.02852	0.022957	0.022876	0.028072	0.025627	0.02584	0.024763	0.027126	0.028112	0.02388	0.020927	0.028726	0.025925	0.030344	0.027763	0.030105	0.02514	0.027184	0.024165	0.024659	0.025997	0.025043
1444.41	0.032743	0.026158	0.027184	0.028676	0.023139	0.02307	0.028314	0.025866	0.026085	0.024993	0.027389	0.028377	0.024099	0.02109	0.028971	0.026219	0.03072	0.028076	0.030453	0.025407	0.027443	0.024388	0.024849	0.026142	0.025014
1446.34	0.032973	0.026336	0.027366	0.028885	0.023373	0.023307	0.028616	0.026161	0.026385	0.025275	0.027713	0.028702	0.024379	0.021308	0.029302	0.026607	0.031173	0.028469	0.030886	0.025756	0.027791	0.024691	0.025118	0.026371	0.025051
1448.27	0.03317	0.026481	0.027516	0.029065	0.023573	0.023513	0.028875	0.026417	0.026642	0.025517	0.027992	0.028983	0.024625	0.021496	0.029594	0.026954	0.031574	0.028823	0.031273	0.02607	0.028099	0.02496	0.02536	0.026581	0.025074
1450.2	0.033252	0.026536	0.027571	0.029145	0.023669	0.023623	0.029007	0.026557	0.026778	0.025638	0.02814	0.029133	0.024762	0.021587	0.029745	0.027146	0.031815	0.029036	0.031503	0.026249	0.028263	0.025097	0.025489	0.026688	0.025018
1452.12	0.033195	0.026485	0.02751	0.029096	0.023631	0.02361	0.028978	0.026548	0.026764	0.025616	0.028132	0.029121	0.024755	0.021557	0.029714	0.027146	0.031857	0.029068	0.031532	0.026253	0.028243	0.025068	0.025472	0.026667	0.024857
1454.05	0.033019	0.026342	0.027354	0.028939	0.02347	0.023487	0.028809	0.026404	0.026621	0.025476	0.027991	0.028974	0.024618	0.021425	0.029528	0.026986	0.031731	0.02894	0.031385	0.026103	0.028068	0.024903	0.025326	0.026537	0.024598
1455.98	0.032761	0.026136	0.027146	0.028723	0.023235	0.023304	0.028562	0.02618	0.026407	0.025267	0.027771	0.028745	0.024405	0.021236	0.029256	0.026739	0.031495	0.028719	0.031129	0.025861	0.027807	0.024668	0.025099	0.026333	0.024281
1457.91	0.032474	0.02591	0.026927	0.028503	0.022997	0.023126	0.028324	0.025953	0.026189	0.025041	0.027533	0.028501	0.024187	0.021041	0.028979	0.026484	0.031224	0.028485	0.030853	0.025608	0.027536	0.024426	0.024855	0.026103	0.02396
1459.84	0.0322	0.025696	0.026714	0.028294	0.022785	0.022973	0.028121	0.025757	0.025993	0.024828	0.02731	0.028276	0.024001	0.020865	0.02873	0.02626	0.03097	0.028275	0.030603	0.02539	0.027296	0.024205	0.024632	0.025883	0.02367
1461.77	0.031911	0.025464	0.026475	0.028054	0.022555	0.0228	0.02789	0.025537	0.02577	0.024592	0.02706	0.028027	0.023798	0.020669	0.028453	0.026018	0.030692	0.028033	0.03032	0.025159	0.027041	0.02396	0.024395	0.025653	0.023378
1463.7	0.03152	0.025144	0.02615	0.027719	0.022224	0.022532	0.027533	0.025197	0.025438	0.024254	0.0267	0.027661	0.023487	0.020381	0.028041	0.025647	0.030271	0.027643	0.029875	0.024805	0.026658	0.023596	0.024049	0.025327	0.023007
1465.62	0.030963	0.024687	0.025697	0.027242	0.02174	0.022121	0.026993	0.024678	0.024935	0.023758	0.026164	0.027113	0.023009	0.019944	0.027411	0.025056	0.029608	0.027013	0.029167	0.024243	0.026058	0.023036	0.023513	0.024823	0.022499
1467.55	0.030245	0.0241	0.025116	0.026625	0.021101	0.021567	0.026272	0.023986	0.024259	0.023102	0.02545	0.026388	0.022365	0.019355	0.026554	0.024235	0.028691	0.026132	0.02818	0.023466	0.025235	0.022273	0.022783	0.024129	0.021843
1469.48	0.02941	0.023426	0.024442	0.025902	0.020338	0.020906	0.025417	0.023167	0.023457	0.022324	0.024609	0.025536	0.021596	0.018655	0.02553	0.023249	0.027584	0.025063	0.026984	0.02253	0.024251	0.021364	0.021912	0.023305	0.021074
1471.41	0.028513	0.022714	0.02373	0.025129	0.019509	0.020206	0.024504	0.022288	0.022605	0.021487	0.023711	0.024629	0.020762	0.017907	0.024435	0.022192	0.026392	0.023917	0.025701	0.021523	0.023198	0.020394	0.02098	0.022428	0.020249
1473.34	0.027624	0.022021	0.023045	0.024378	0.0187	0.019544	0.023636	0.021439	0.021792	0.020669	0.022844	0.023753	0.019951	0.017185	0.023386	0.021172	0.025244	0.022829	0.024469	0.020556	0.022184	0.019459	0.02008	0.021575	0.019453
1475.27	0.026825	0.0214	0.022439	0.023714	0.017989	0.018977	0.022896	0.020699	0.021091	0.019942	0.022083	0.022988	0.019246	0.016556	0.022478	0.02029	0.024248	0.021902	0.023405	0.01972	0.021305	0.018646	0.019299	0.020822	0.018763
1477.19	0.026155	0.020876	0.021927	0.023157	0.0174	0.018516	0.022302	0.020091	0.020525	0.019335	0.021461	0.022359	0.018677	0.016046	0.021749	0.019588	0.023445	0.021173	0.022546	0.019053	0.020605	0.017995	0.018672	0.020211	0.01821
1479.12	0.025609	0.020441	0.021503	0.022697	0.016921	0.018149	0.021835	0.019608	0.020085	0.018846	0.020971	0.021859	0.018235	0.015648	0.021194	0.019062	0.022819	0.020622	0.021881	0.018548	0.020075	0.017503	0.018196	0.019744	0.01779
1481.05	0.025165	0.020089	0.021155	0.022322	0.016534	0.017864	0.021475	0.019236	0.019751	0.01846	0.020595	0.02147	0.017904	0.015349	0.020789	0.018695	0.022348	0.020218	0.021381	0.018189	0.019692	0.017149	0.017855	0.019406	0.017482
1482.98	0.02481	0.019812	0.020873	0.022022	0.016231	0.01765	0.021208	0.018964	0.01951	0.018165	0.020316	0.021177	0.017671	0.015138	0.020511	0.018467	0.022011	0.019942	0.021021	0.017954	0.019437	0.016916	0.017634	0.019183	0.017272
1484.91	0.024536	0.019599	0.020648	0.021789	0.016008	0.017497	0.021024	0.018781	0.019351	0.017946	0.020119	0.02097	0.017526	0.015006	0.020349	0.018364	0.021795	0.019782	0.020784	0.017829	0.0193	0.016792	0.017519	0.019068	0.017151
1486.84	0.024339	0.019444	0.020476	0.021618	0.01586	0.017403	0.020917	0.018678	0.019267	0.017796	0.02	0.020847	0.017462	0.014948	0.0203	0.018376	0.021692	0.019731	0.020664	0.017812	0.01928	0.016778	0.017508	0.01905	0.01712
1488.77	0.02422	0.019352	0.020365	0.021515	0.015792	0.017376	0.020898	0.018663	0.019264	0.017721	0.019962	0.020813	0.017488	0.014974	0.02037	0.01851	0.021709	0.019794	0.020671	0.017916	0.019381	0.016878	0.017608	0.019127	0.017184
1490.69	0.024191	0.019332	0.020325	0.021493	0.015818	0.017428	0.020985	0.018747	0.019354	0.017735	0.020024	0.020885	0.017619	0.015098	0.02057	0.018785	0.021862	0.019986	0.020819	0.018157	0.019619	0.017099	0.017827	0.019307	0.017351
1492.62	0.024273	0.019396	0.020365	0.021565	0.015951	0.017568	0.02119	0.018941	0.019554	0.017853	0.020208	0.021077	0.017866	0.015326	0.020913	0.019223	0.022172	0.020325	0.021123	0.018545	0.020015	0.017452	0.018176	0.019609	0.01763
1494.55	0.024479	0.019548	0.020491	0.021742	0.016196	0.017799	0.021517	0.019254	0.019878	0.018087	0.020524	0.021398	0.018235	0.015657	0.021414	0.019833	0.022655	0.020817	0.021598	0.019089	0.020583	0.017952	0.018665	0.020048	0.018026
1496.48	0.024803	0.019792	0.020704	0.022029	0.016566	0.018127	0.021971	0.019695	0.02033	0.018441	0.020972	0.021853	0.018732	0.016099	0.022083	0.020622	0.023315	0.021469	0.022251	0.019795	0.021319	0.018605	0.019295	0.020627	0.018544
1498.41	0.025231	0.02012	0.020995	0.022416	0.017057	0.018552	0.022544	0.020256	0.020891	0.018904	0.021541	0.02243	0.019347	0.016649	0.022903	0.02157	0.024135	0.02227	0.023067	0.02065	0.022202	0.019394	0.020055	0.021329	0.019178
1500.34	0.025739	0.020508	0.021338	0.022866	0.01763	0.019036	0.02319	0.020896	0.021516	0.019439	0.022192	0.023087	0.020045	0.017271	0.02382	0.022621	0.025069	0.023168	0.023991	0.021606	0.023184	0.020272	0.020907	0.022119	0.019896
1502.26	0.026272	0.020903	0.021683	0.023312	0.018208	0.019507	0.023823	0.021535	0.022135	0.019981	0.022846	0.023749	0.020751	0.017897	0.024741	0.023681	0.026026	0.024069	0.024931	0.022577	0.024189	0.021164	0.02178	0.02294	0.020636
1504.19	0.026724	0.021225	0.021952	0.023669	0.018697	0.019883	0.02434	0.022073	0.022654	0.020435	0.023396	0.024309	0.021361	0.018442	0.025543	0.024624	0.026871	0.02485	0.025762	0.023441	0.025093	0.021963	0.022565	0.023695	0.021313
1506.12	0.026959	0.021374	0.022052	0.02385	0.019001	0.020088	0.024639	0.022403	0.022963	0.020695	0.023717	0.024645	0.021764	0.018811	0.026086	0.025293	0.027437	0.025377	0.026334	0.024057	0.025741	0.022535	0.023129	0.02424	0.021828
1508.05	0.026872	0.021272	0.021905	0.023778	0.019042	0.020055	0.024633	0.022439	0.022968	0.020669	0.023707	0.024654	0.021876	0.018918	0.026239	0.025542	0.027581	0.025529	0.026507	0.024299	0.025994	0.022752	0.023352	0.024452	0.022084
1509.98	0.026435	0.020893	0.021483	0.023414	0.018771	0.019743	0.024266	0.022131	0.022624	0.020315	0.023328	0.024288	0.021654	0.018715	0.025934	0.025298	0.027247	0.025243	0.026205	0.0241	0.025783	0.022552	0.023179	0.024294	0.022018
1511.91	0.025668	0.020248	0.020803	0.022759	0.018173	0.019144	0.023529	0.021469	0.021935	0.019634	0.022591	0.023549	0.02109	0.018202	0.025171	0.024575	0.026453	0.024521	0.025426	0.023459	0.025108	0.021945	0.022618	0.023789	0.021624
1513.83	0.024617	0.019375	0.019906	0.021846	0.017276	0.018293	0.022466	0.020492	0.020943	0.018662	0.021534	0.022481	0.020213	0.017416	0.024007	0.023436	0.025259	0.023415	0.024225	0.022423	0.024026	0.02098	0.021716	0.02298	0.020947
1515.76	0.023361	0.018337	0.018855	0.020747	0.016152	0.017264	0.02117	0.019279	0.019732	0.017476	0.020239	0.021169	0.019095	0.016426	0.02255	0.021989	0.023765	0.022026	0.022711	0.021092	0.022645	0.019743	0.020557	0.021941	0.020077
1517.69	0.022007	0.017222	0.017733	0.019555	0.014902	0.016147	0.019759	0.017943	0.018411	0.01618	0.018822	0.019736	0.017844	0.015325	0.020948	0.020377	0.022115	0.020496	0.021032	0.0196	0.021103	0.018359	0.019256	0.020786	0.019129
1519.62	0.020668	0.016115	0.01663	0.018367	0.013636	0.015044	0.018359	0.016599	0.017099	0.014881	0.017409	0.018303	0.016578	0.01422	0.019355	0.01876	0.020468	0.018973	0.019352	0.018092	0.019549	0.016964	0.017942	0.019633	0.018216
1521.55	0.019444	0.015099	0.015632	0.017282	0.012461	0.014051	0.017095	0.015366	0.015912	0.013681	0.016118	0.016989	0.015419	0.013214	0.017916	0.017291	0.018969	0.0176	0.017828	0.016714	0.018129	0.015693	0.016735	0.018583	0.017436
1523.48	0.018419	0.014247	0.014798	0.016379	0.011467	0.013235	0.01606	0.014339	0.014931	0.012667	0.015041	0.01589	0.014459	0.012382	0.016732	0.016079	0.017731	0.016484	0.016577	0.015575	0.016959	0.014647	0.015733	0.017715	0.016854
1525.41	0.017615	0.01358	0.014137	0.01567	0.010673	0.012601	0.015259	0.013537	0.014171	0.011865	0.014197	0.015031	0.013717	0.01174	0.015825	0.015147	0.016782	0.015643	0.01562	0.014703	0.016064	0.013846	0.014962	0.017054	0.016471
1527.33	0.017001	0.013064	0.013618	0.015116	0.010048	0.012112	0.014641	0.012919	0.013587	0.011241	0.013543	0.014373	0.013149	0.011254	0.015147	0.014448	0.016075	0.01502	0.014899	0.01405	0.015395	0.013242	0.014386	0.016573	0.016246
1529.26	0.016536	0.012662	0.01321	0.01468	0.009558	0.011733	0.014161	0.012438	0.013138	0.010754	0.013031	0.013866	0.012713	0.010888	0.014646	0.013927	0.015554	0.014559	0.014357	0.013562	0.014893	0.012784	0.013961	0.016234	0.016142
1531.19	0.016193	0.012353	0.012894	0.014339	0.009174	0.011437	0.013791	0.012062	0.012793	0.010372	0.012633	0.013475	0.012381	0.010617	0.014275	0.013543	0.015174	0.01422	0.013954	0.013196	0.014521	0.012447	0.013653	0.01601	0.016136
1533.12	0.015948	0.012127	0.012657	0.014084	0.008877	0.011213	0.013519	0.011774	0.012535	0.010077	0.012332	0.013177	0.01214	0.010421	0.014009	0.013269	0.014907	0.013983	0.013667	0.012933	0.014258	0.012215	0.013447	0.015884	0.016214
1535.05	0.015796	0.011975	0.012494	0.013906	0.008659	0.011054	0.013333	0.011569	0.012355	0.009864	0.012123	0.01297	0.011979	0.010291	0.013838	0.013093	0.014741	0.013838	0.013483	0.012766	0.014098	0.012077	0.013331	0.015847	0.016365
1536.98	0.015723	0.011884	0.012393	0.013787	0.008504	0.010942	0.013201	0.011429	0.01224	0.009718	0.011989	0.012838	0.011878	0.010217	0.01375	0.013	0.014662	0.013767	0.01338	0.012678	0.014023	0.012016	0.013289	0.015889	0.016569
1538.9	0.015701	0.011832	0.012332	0.013709	0.008392	0.010864	0.013102	0.011334	0.012169	0.009616	0.011905	0.012753	0.011813	0.01019	0.013723	0.012963	0.014639	0.013748	0.013331	0.012643	0.014004	0.012008	0.013297	0.015979	0.016813
1540.83	0.015703	0.011804	0.012294	0.013669	0.008327	0.010823	0.013049	0.011282	0.012134	0.009549	0.011854	0.012697	0.011788	0.010203	0.013744	0.012967	0.014644	0.013769	0.013321	0.012646	0.014021	0.012034	0.013341	0.016089	0.017088
1542.76	0.015722	0.011796	0.012276	0.013666	0.00831	0.010821	0.013048	0.011276	0.012132	0.009514	0.01183	0.012666	0.011805	0.010244	0.013801	0.013004	0.014673	0.013822	0.013348	0.01268	0.014069	0.012089	0.013415	0.016211	0.017385
1544.69	0.01576	0.011804	0.012273	0.013687	0.008326	0.010841	0.01308	0.0113	0.012153	0.009503	0.011827	0.012661	0.011849	0.010301	0.013883	0.013068	0.014726	0.013891	0.013402	0.012741	0.014145	0.012169	0.013515	0.016348	0.017692
1546.62	0.015815	0.011827	0.012282	0.013718	0.008358	0.010872	0.013128	0.011335	0.012188	0.009508	0.011845	0.012679	0.011906	0.010368	0.013982	0.013152	0.014797	0.01397	0.013473	0.012822	0.014242	0.012271	0.013636	0.016502	0.018002
1548.55	0.015887	0.011868	0.012308	0.013762	0.008397	0.010913	0.013185	0.011378	0.012236	0.009528	0.011885	0.012716	0.011975	0.010445	0.014098	0.013256	0.014885	0.014059	0.013557	0.012921	0.014354	0.012393	0.013774	0.016675	0.018314
1550.48	0.015986	0.011928	0.012353	0.013825	0.008446	0.010963	0.013249	0.011433	0.012301	0.009566	0.011945	0.012771	0.012054	0.010536	0.014231	0.013379	0.014993	0.014162	0.013653	0.013036	0.014477	0.012532	0.013926	0.01687	0.018627
1552.4	0.016113	0.01201	0.012424	0.01391	0.008507	0.011024	0.013321	0.011505	0.012382	0.009622	0.012021	0.012848	0.012141	0.010641	0.01438	0.013519	0.015125	0.01428	0.013763	0.013163	0.014617	0.012685	0.014093	0.017082	0.018938
1554.33	0.016268	0.012117	0.01252	0.014015	0.008584	0.011093	0.013402	0.011594	0.01248	0.009699	0.012119	0.01295	0.012239	0.010758	0.014548	0.013678	0.015278	0.014414	0.013888	0.013304	0.014778	0.012854	0.014278	0.017309	0.019244
1556.26	0.016444	0.012245	0.012641	0.014137	0.008675	0.011173	0.013497	0.011697	0.012596	0.009794	0.01224	0.013073	0.012351	0.010888	0.014738	0.013855	0.015448	0.01456	0.014028	0.013458	0.014959	0.013044	0.014482	0.017553	0.019545
1558.19	0.016632	0.012386	0.012782	0.014281	0.008788	0.011279	0.013622	0.011821	0.012735	0.009909	0.012377	0.013211	0.01248	0.011039	0.014954	0.014053	0.01563	0.014726	0.01419	0.01363	0.015154	0.013258	0.014701	0.017807	0.019852
1560.12	0.016825	0.012537	0.01294	0.014461	0.008942	0.011426	0.013806	0.011985	0.012903	0.010049	0.012535	0.01337	0.012642	0.011221	0.015208	0.014275	0.01583	0.014926	0.014391	0.013832	0.015372	0.013491	0.014937	0.018062	0.020178
1562.05	0.017037	0.012712	0.013118	0.014681	0.009141	0.011615	0.014043	0.012196	0.0131	0.010219	0.012722	0.013561	0.012851	0.011433	0.015502	0.01453	0.016064	0.015169	0.01464	0.014078	0.015626	0.013744	0.015205	0.018334	0.020522
1563.97	0.01729	0.012924	0.013326	0.014935	0.009372	0.01183	0.014306	0.01244	0.013329	0.01042	0.012947	0.013788	0.0131	0.011669	0.015834	0.014831	0.016348	0.015452	0.014933	0.014367	0.015924	0.014033	0.01552	0.018652	0.020877
1565.9	0.017594	0.013173	0.013566	0.015222	0.009628	0.012066	0.01459	0.012707	0.013596	0.010659	0.013215	0.014056	0.013378	0.011932	0.016203	0.015184	0.01669	0.015777	0.015271	0.014697	0.016272	0.01437	0.015887	0.019028	0.021243
1567.83	0.017946	0.013456	0.01384	0.015547	0.009916	0.012329	0.014911	0.013011	0.013907	0.010945	0.013532	0.014376	0.013692	0.012233	0.016621	0.015589	0.017092	0.016149	0.015664	0.015073	0.016677	0.014763	0.016302	0.019458	0.021631
1569.76	0.018343	0.013774	0.014152	0.015913	0.01025	0.012627	0.015284	0.013369	0.014266	0.011283	0.013903	0.014755	0.014054	0.01258	0.017105	0.016054	0.017553	0.016578	0.016124	0.015508	0.017142	0.015215	0.016769	0.01994	0.02205
1571.69	0.018786	0.014129	0.014509	0.016321	0.010637	0.012963	0.015709	0.013784	0.014673	0.011673	0.014326	0.015187	0.014467	0.012972	0.017659	0.016586	0.018076	0.017069	0.016655	0.016006	0.017664	0.015725	0.017291	0.020474	0.022505
1573.62	0.019277	0.014519	0.014905	0.016769	0.011071	0.013333	0.016173	0.014244	0.015123	0.012111	0.014801	0.015665	0.014918	0.013405	0.018271	0.017187	0.018664	0.017618	0.017251	0.01656	0.018244	0.016293	0.017871	0.02106	0.022988
1575.55	0.019805	0.014936	0.01533	0.017254	0.01155	0.013739	0.01668	0.014745	0.015612	0.012589	0.01532	0.016186	0.015402	0.013876	0.018931	0.017844	0.019307	0.018221	0.017906	0.017164	0.018877	0.016912	0.018497	0.021687	0.023492
1577.47	0.020348	0.015367	0.01576	0.017759	0.012067	0.014174	0.017229	0.015279	0.016128	0.01309	0.015866	0.016738	0.015917	0.014371	0.019622	0.018528	0.019977	0.018862	0.018601	0.017805	0.019549	0.017554	0.019146	0.022326	0.024008
1579.4	0.020887	0.015794	0.016177	0.01826	0.012592	0.014613	0.017787	0.015823	0.016646	0.013591	0.016411	0.017291	0.016446	0.014864	0.020312	0.01921	0.02064	0.019506	0.0193	0.018456	0.020227	0.018187	0.019791	0.02295	0.02452
1581.33	0.021405	0.016202	0.016572	0.018736	0.013094	0.015026	0.018316	0.016349	0.017141	0.014071	0.016933	0.017818	0.016956	0.015333	0.020973	0.019867	0.021277	0.020115	0.019974	0.019082	0.020878	0.018793	0.020415	0.023543	0.025011
1583.26	0.021885	0.016579	0.016938	0.019176	0.013562	0.015398	0.018796	0.016837	0.017599	0.014518	0.01742	0.018305	0.017429	0.015766	0.021587	0.02048	0.021874	0.020675	0.020601	0.019664	0.02148	0.01936	0.020998	0.024095	0.025467
1585.19	0.022314	0.016923	0.017268	0.019566	0.013988	0.015724	0.019222	0.017273	0.01801	0.014922	0.017857	0.018743	0.017857	0.016157	0.02214	0.021031	0.022414	0.021184	0.021168	0.020187	0.022017	0.019872	0.021519	0.024591	0.025873
1587.12	0.022682	0.017222	0.017556	0.0199	0.01436	0.015998	0.019588	0.017649	0.018365	0.015275	0.018236	0.019127	0.018229	0.016498	0.02262	0.021508	0.022884	0.021634	0.021665	0.02064	0.022481	0.020313	0.021963	0.025017	0.026225
1589.04	0.02298	0.017462	0.017787	0.020171	0.014666	0.016215	0.019886	0.01796	0.018651	0.015565	0.018543	0.019445	0.018531	0.016773	0.023015	0.021898	0.023264	0.022004	0.022077	0.021007	0.022863	0.020665	0.022319	0.025358	0.02652
1590.97	0.023198	0.017633	0.017946	0.020365	0.014896	0.01637	0.020108	0.018197	0.018857	0.01578	0.018764	0.019676	0.018755	0.01697	0.02331	0.022184	0.023542	0.022276	0.022389	0.021276	0.02315	0.020916	0.022574	0.025602	0.02675
1592.9	0.023331	0.017735	0.01803	0.020476	0.015045	0.016461	0.020244	0.018352	0.018984	0.015916	0.018894	0.019815	0.018898	0.017095	0.023501	0.022363	0.023712	0.022447	0.022594	0.021446	0.023332	0.021065	0.022721	0.025741	0.026909
1594.83	0.023383	0.017778	0.018055	0.020519	0.015122	0.016495	0.020304	0.018432	0.019044	0.015985	0.018951	0.01988	0.01897	0.017164	0.0236	0.02245	0.023788	0.022531	0.022709	0.021534	0.02342	0.02113	0.022776	0.025779	0.027006
1596.76	0.023375	0.017783	0.018046	0.020515	0.01515	0.016493	0.020312	0.018462	0.01906	0.016013	0.018965	0.019897	0.018994	0.017198	0.023642	0.022477	0.023807	0.022564	0.022765	0.021575	0.023445	0.02114	0.022765	0.025745	0.02706
1598.69	0.023329	0.017769	0.018018	0.020482	0.015152	0.016474	0.020297	0.018472	0.019057	0.016018	0.018965	0.019888	0.018999	0.017209	0.023663	0.022478	0.023807	0.022581	0.022799	0.021594	0.023437	0.021123	0.02271	0.02567	0.02709
1600.62	0.023265	0.017743	0.017974	0.020431	0.015141	0.01645	0.02027	0.018473	0.019046	0.01601	0.018954	0.019865	0.018995	0.017208	0.023675	0.022468	0.023801	0.022596	0.022827	0.021602	0.023415	0.02109	0.022626	0.025572	0.027106
1602.54	0.023187	0.017702	0.017916	0.020366	0.015113	0.016416	0.020227	0.018461	0.01902	0.015989	0.018923	0.019826	0.018976	0.017191	0.023667	0.022443	0.023776	0.0226	0.02284	0.021591	0.023378	0.021036	0.022521	0.025451	0.027109
1604.47	0.023094	0.017645	0.017845	0.020288	0.015061	0.01636	0.020163	0.018421	0.018968	0.015945	0.018863	0.019765	0.01893	0.017152	0.023626	0.022386	0.023721	0.022574	0.022817	0.021544	0.023312	0.020954	0.022396	0.025312	0.027091
1606.4	0.022985	0.017574	0.017763	0.020193	0.014979	0.016279	0.020071	0.018344	0.018885	0.015874	0.018775	0.019675	0.018854	0.017087	0.023545	0.02229	0.02363	0.022507	0.022749	0.021456	0.023213	0.020842	0.022251	0.025161	0.027046
1608.33	0.02287	0.017493	0.017673	0.020084	0.014874	0.01618	0.019956	0.018232	0.018784	0.01578	0.018671	0.01956	0.018759	0.017006	0.023434	0.022162	0.02351	0.022409	0.02265	0.021342	0.023089	0.020712	0.022098	0.025008	0.026982
1610.26	0.022767	0.017413	0.017585	0.019972	0.014764	0.01608	0.019838	0.018107	0.018678	0.015682	0.018564	0.019439	0.01866	0.016925	0.023314	0.022025	0.023383	0.022305	0.022547	0.021226	0.022965	0.020582	0.021952	0.024867	0.026913
1612.19	0.022686	0.017349	0.017513	0.019872	0.014666	0.015995	0.019731	0.017994	0.018581	0.0156	0.018473	0.019335	0.01857	0.016857	0.023214	0.021908	0.023274	0.02222	0.02246	0.021128	0.022862	0.020469	0.021828	0.024756	0.026848
1614.11	0.022632	0.017311	0.017464	0.019794	0.014586	0.015929	0.019639	0.017906	0.018502	0.015545	0.018405	0.019256	0.018493	0.01681	0.023145	0.021832	0.023199	0.022165	0.022398	0.021054	0.022788	0.020385	0.021735	0.024681	0.026794
1616.04	0.022597	0.017296	0.017435	0.019744	0.014531	0.015885	0.019572	0.01785	0.018452	0.015516	0.018366	0.019199	0.018439	0.016788	0.02311	0.021795	0.02316	0.022143	0.022374	0.021011	0.022745	0.020336	0.021673	0.024632	0.026762
1617.97	0.022583	0.017298	0.017425	0.019727	0.014516	0.015869	0.019551	0.017834	0.018437	0.015515	0.018359	0.019172	0.018425	0.016792	0.023107	0.021795	0.023158	0.022158	0.022402	0.021011	0.022742	0.020319	0.021645	0.024603	0.026761
1619.9	0.022595	0.017318	0.01743	0.019734	0.014535	0.015879	0.019568	0.017851	0.018448	0.015539	0.018378	0.019176	0.018451	0.016818	0.02313	0.021821	0.023192	0.022203	0.022473	0.021049	0.022776	0.02033	0.021648	0.024598	0.026788
1621.83	0.022622	0.017348	0.017445	0.019747	0.014565	0.015898	0.019593	0.017876	0.018466	0.015574	0.018402	0.019194	0.01849	0.016849	0.023161	0.021857	0.023239	0.022255	0.022555	0.021098	0.022822	0.020354	0.021667	0.024615	0.026831
1623.76	0.022648	0.017375	0.017458	0.019757	0.014593	0.015916	0.019613	0.017897	0.018485	0.015607	0.018419	0.01921	0.018524	0.016875	0.023188	0.021892	0.02328	0.022305	0.022628	0.021142	0.022859	0.020375	0.021691	0.024634	0.026886
1625.69	0.022667	0.017399	0.017466	0.019765	0.014619	0.015933	0.019634	0.017919	0.018506	0.015635	0.018437	0.019227	0.018552	0.016897	0.023212	0.021927	0.023316	0.022356	0.022692	0.021182	0.022893	0.020394	0.021717	0.024648	0.02695
1627.61	0.022686	0.017427	0.017474	0.019774	0.01465	0.015952	0.019659	0.017951	0.018535	0.015664	0.018464	0.019252	0.018579	0.016923	0.023239	0.021965	0.023356	0.022415	0.022756	0.021226	0.022932	0.02042	0.021745	0.024659	0.027026
1629.54	0.022714	0.017462	0.017487	0.019785	0.014689	0.015975	0.019691	0.017994	0.018574	0.015708	0.018504	0.019289	0.018616	0.016956	0.023274	0.022012	0.023417	0.022484	0.022832	0.02128	0.022984	0.020462	0.021776	0.024678	0.027119
1631.47	0.022755	0.017501	0.017508	0.019796	0.01473	0.016002	0.019732	0.018046	0.018623	0.015765	0.01856	0.019336	0.018667	0.016994	0.023318	0.022073	0.023501	0.022564	0.022925	0.021346	0.023052	0.020519	0.021814	0.02471	0.027222
1633.4	0.022797	0.017537	0.017531	0.019809	0.014767	0.01603	0.019773	0.018097	0.018675	0.015826	0.018623	0.019385	0.018718	0.017033	0.02336	0.022144	0.023592	0.022642	0.023025	0.021412	0.023131	0.020581	0.021857	0.024745	0.027318
1635.33	0.022816	0.017557	0.01755	0.019827	0.014804	0.016062	0.019817	0.018144	0.018726	0.015884	0.01868	0.019429	0.018767	0.017068	0.023395	0.022214	0.02367	0.022714	0.023123	0.021475	0.023205	0.020631	0.021895	0.024766	0.02739
1637.26	0.022809	0.017563	0.017559	0.019849	0.01485	0.016102	0.019872	0.018195	0.018778	0.015937	0.018727	0.019474	0.018824	0.017099	0.023425	0.022272	0.023738	0.022784	0.023218	0.021537	0.023265	0.020663	0.021922	0.024762	0.027435
1639.18	0.022793	0.017567	0.017559	0.019864	0.014898	0.016137	0.01993	0.018247	0.018829	0.015986	0.018766	0.019524	0.018887	0.017124	0.02345	0.022316	0.023802	0.022852	0.023304	0.021596	0.023311	0.020681	0.021942	0.02474	0.027447
1641.11	0.022774	0.01757	0.017552	0.019863	0.014931	0.016156	0.019968	0.018292	0.018872	0.016026	0.018798	0.019572	0.018935	0.017138	0.02346	0.022349	0.023857	0.022907	0.023368	0.021643	0.023343	0.020689	0.021953	0.024712	0.027408
1643.04	0.022744	0.017565	0.017537	0.019845	0.014937	0.016157	0.019975	0.01832	0.018898	0.016051	0.01882	0.019607	0.018959	0.017135	0.023449	0.022374	0.0239	0.022941	0.023406	0.021676	0.023362	0.020689	0.021953	0.02468	0.027302
1644.97	0.02269	0.017541	0.01751	0.019812	0.01492	0.016143	0.019961	0.018327	0.018905	0.016055	0.018826	0.01962	0.018961	0.017117	0.023419	0.022384	0.023928	0.022953	0.023425	0.02169	0.023362	0.020676	0.021936	0.024633	0.02713
1646.9	0.02261	0.017495	0.017468	0.019765	0.014894	0.016121	0.019943	0.018319	0.018898	0.01604	0.018815	0.01961	0.01895	0.017091	0.023373	0.022372	0.023936	0.02295	0.023434	0.021686	0.02334	0.020642	0.0219	0.024561	0.026914
1648.83	0.022515	0.017439	0.017415	0.019704	0.014862	0.016092	0.019918	0.018302	0.018878	0.016019	0.018792	0.019587	0.018929	0.017057	0.023312	0.022343	0.023928	0.022935	0.023427	0.021665	0.023301	0.02059	0.021847	0.024474	0.026678
1650.76	0.0224	0.017364	0.017346	0.01962	0.0148	0.01604	0.019857	0.018261	0.018837	0.015982	0.018749	0.019546	0.018879	0.017001	0.023225	0.022295	0.023895	0.022893	0.023379	0.021613	0.023237	0.020518	0.021768	0.024378	0.026423
1652.68	0.022232	0.017249	0.017251	0.019513	0.014703	0.015966	0.019766	0.018187	0.01877	0.015908	0.018671	0.019473	0.018797	0.01692	0.0231	0.022212	0.023815	0.022813	0.02328	0.021519	0.023125	0.020411	0.021645	0.024243	0.026144
1654.61	0.022017	0.017102	0.01713	0.019399	0.014605	0.015893	0.019685	0.018103	0.01869	0.015803	0.018565	0.019378	0.018717	0.016825	0.022956	0.022093	0.023693	0.022709	0.023157	0.0214	0.022976	0.020261	0.021487	0.024056	0.025873
1656.54	0.021799	0.016951	0.016994	0.019281	0.01451	0.015821	0.019612	0.018019	0.018601	0.015684	0.018449	0.019275	0.018647	0.016717	0.022802	0.021952	0.02355	0.022592	0.023023	0.021274	0.022815	0.020087	0.021321	0.023841	0.025641
1658.47	0.021578	0.016794	0.016847	0.019143	0.014388	0.015725	0.019509	0.017911	0.018489	0.015548	0.018312	0.019153	0.018553	0.016584	0.022626	0.021786	0.023386	0.022446	0.022854	0.021122	0.022632	0.019897	0.021145	0.023619	0.025425
1660.4	0.021327	0.016613	0.016682	0.018972	0.014221	0.015595	0.019356	0.017764	0.018343	0.015386	0.018142	0.018998	0.018411	0.016421	0.022409	0.021581	0.023185	0.022254	0.022631	0.020925	0.022407	0.019684	0.020942	0.023384	0.025183
1662.33	0.021032	0.016399	0.016493	0.018773	0.014022	0.015441	0.019166	0.017588	0.018168	0.015197	0.01794	0.018809	0.018228	0.016234	0.022156	0.021335	0.022943	0.02202	0.022359	0.020689	0.022139	0.019438	0.0207	0.023124	0.024886
1664.25	0.020704	0.016163	0.016279	0.018552	0.013807	0.01527	0.018958	0.01739	0.017973	0.014982	0.017718	0.018594	0.018022	0.01603	0.021872	0.021061	0.022666	0.021762	0.022054	0.020427	0.021841	0.019161	0.020428	0.02284	0.024536
1666.18	0.020357	0.015913	0.016047	0.01831	0.01357	0.015081	0.018738	0.017167	0.017761	0.014742	0.01748	0.018361	0.017799	0.01581	0.021562	0.020765	0.022364	0.021486	0.021725	0.020146	0.021522	0.018858	0.020136	0.022535	0.024139
1668.11	0.019992	0.015646	0.015802	0.018046	0.013305	0.014875	0.018493	0.016917	0.017525	0.01448	0.017222	0.018106	0.017555	0.01557	0.021228	0.02044	0.022044	0.021191	0.021375	0.01984	0.021184	0.018532	0.019821	0.022198	0.023695
1670.04	0.019606	0.015362	0.015545	0.017768	0.013022	0.014659	0.018229	0.016652	0.017271	0.014202	0.016942	0.017833	0.017295	0.015314	0.020879	0.020089	0.02171	0.020884	0.021015	0.019512	0.02083	0.018187	0.019483	0.021826	0.02321
1671.97	0.019205	0.015069	0.015284	0.017487	0.012734	0.014441	0.017959	0.016383	0.017014	0.01392	0.016653	0.017551	0.017031	0.015052	0.020526	0.01973	0.021371	0.020577	0.020656	0.019176	0.020468	0.017834	0.019134	0.021439	0.022698
1673.9	0.018793	0.014772	0.015024	0.017202	0.012442	0.014218	0.017689	0.016109	0.016759	0.01364	0.016362	0.017269	0.016763	0.014788	0.020172	0.019373	0.021027	0.020276	0.020299	0.018839	0.020099	0.017479	0.018779	0.021051	0.02217
1675.82	0.01837	0.014474	0.014762	0.016915	0.012152	0.013999	0.017425	0.015841	0.016505	0.013362	0.016071	0.016992	0.016493	0.014524	0.019822	0.019023	0.02068	0.019983	0.019948	0.018506	0.019729	0.017127	0.018425	0.020663	0.021627
1677.75	0.017951	0.014188	0.014505	0.016637	0.011874	0.013793	0.017179	0.015598	0.016264	0.013094	0.015794	0.01673	0.016233	0.014271	0.01949	0.018691	0.020353	0.019711	0.019618	0.018193	0.01938	0.016794	0.018084	0.020282	0.021082
1679.68	0.017552	0.013922	0.01426	0.016369	0.011608	0.013599	0.016948	0.01538	0.016048	0.012846	0.015542	0.016491	0.015992	0.014033	0.019185	0.018386	0.020071	0.01947	0.019321	0.017911	0.019067	0.016491	0.017768	0.019917	0.020541
1681.61	0.01717	0.013668	0.014029	0.016106	0.011346	0.01341	0.016722	0.015168	0.015851	0.012615	0.015313	0.016272	0.015766	0.013808	0.018903	0.018108	0.019834	0.019256	0.019054	0.017651	0.018782	0.016215	0.017471	0.019568	0.020001
1683.54	0.016784	0.013416	0.013808	0.015851	0.011094	0.013234	0.016513	0.014959	0.015668	0.012397	0.015101	0.016065	0.015557	0.013601	0.018647	0.017853	0.019618	0.019072	0.01882	0.017406	0.018515	0.01596	0.017185	0.019221	0.019462
1685.47	0.016397	0.013175	0.013601	0.015624	0.010875	0.013092	0.016356	0.01478	0.015509	0.0122	0.014915	0.015879	0.015382	0.013422	0.018433	0.01763	0.019421	0.018934	0.018635	0.017195	0.018272	0.015725	0.016918	0.018875	0.018939
1687.4	0.01604	0.012963	0.01342	0.015437	0.010705	0.01299	0.016256	0.014653	0.015388	0.012045	0.01477	0.015732	0.015256	0.013279	0.01827	0.017451	0.019267	0.018859	0.018518	0.017037	0.018068	0.015523	0.016684	0.018555	0.018449
1689.32	0.015726	0.012787	0.013265	0.015278	0.01057	0.012915	0.016185	0.014569	0.015306	0.011932	0.014663	0.015628	0.015168	0.013167	0.018149	0.01732	0.019171	0.018836	0.018459	0.016927	0.017913	0.01536	0.016491	0.018284	0.017987
1691.25	0.015454	0.012642	0.013132	0.015134	0.010454	0.012852	0.016119	0.014509	0.015258	0.011849	0.014586	0.015556	0.0151	0.013081	0.018064	0.017229	0.019135	0.018849	0.018445	0.016856	0.017807	0.015237	0.016338	0.018066	0.017542
1693.18	0.015215	0.01252	0.013021	0.015003	0.01035	0.012793	0.016061	0.014464	0.015236	0.011787	0.014534	0.015508	0.015044	0.013018	0.018015	0.017171	0.019146	0.018895	0.018467	0.016816	0.017735	0.015153	0.016223	0.017894	0.017108
1695.11	0.01499	0.012414	0.012932	0.014889	0.010257	0.01274	0.016022	0.014434	0.015227	0.011745	0.014504	0.015482	0.015002	0.012976	0.017996	0.017143	0.019189	0.018978	0.018526	0.016803	0.017683	0.015101	0.016139	0.01775	0.016686
1697.04	0.014773	0.012326	0.012861	0.0148	0.010187	0.012709	0.016013	0.014427	0.015227	0.011721	0.014495	0.015477	0.014985	0.012951	0.018005	0.017148	0.019261	0.019097	0.018624	0.016819	0.017653	0.015077	0.016082	0.017625	0.01629
1698.97	0.014578	0.012262	0.012807	0.014738	0.010152	0.012702	0.016036	0.014446	0.015245	0.011716	0.014507	0.015491	0.014997	0.012946	0.018041	0.017182	0.019367	0.019248	0.01876	0.016862	0.017657	0.015077	0.016049	0.01752	0.015925
1700.89	0.014405	0.012221	0.012771	0.014704	0.010152	0.012719	0.01609	0.01449	0.015283	0.011735	0.014538	0.015529	0.015039	0.012963	0.018099	0.017234	0.019507	0.019425	0.018931	0.016928	0.017692	0.015094	0.016037	0.017436	0.015587
1702.82	0.014253	0.012202	0.012758	0.014695	0.010181	0.012756	0.016172	0.01456	0.015343	0.01178	0.014589	0.015595	0.015108	0.013002	0.018178	0.017303	0.019681	0.019618	0.019131	0.017016	0.017754	0.015132	0.016049	0.017379	0.015283
1704.75	0.014123	0.012204	0.012772	0.014709	0.010224	0.012809	0.016266	0.014645	0.015419	0.01185	0.01466	0.01568	0.015195	0.013053	0.018269	0.017393	0.019885	0.019809	0.019343	0.017121	0.017839	0.015196	0.016089	0.017357	0.015006
1706.68	0.014018	0.012226	0.012804	0.01474	0.010276	0.012873	0.016365	0.014727	0.015501	0.011932	0.014749	0.015771	0.015286	0.013111	0.018358	0.017502	0.020097	0.019981	0.019548	0.017239	0.017943	0.015284	0.016154	0.017362	0.014744
1708.61	0.013937	0.012269	0.012846	0.014782	0.010345	0.012947	0.016467	0.014804	0.015585	0.012018	0.014847	0.015868	0.015377	0.013171	0.018443	0.017627	0.020293	0.020129	0.019725	0.017365	0.018061	0.015385	0.016237	0.017391	0.014494
1710.54	0.013879	0.012331	0.012894	0.014827	0.010426	0.01302	0.016565	0.014884	0.015672	0.012108	0.014947	0.015971	0.01547	0.013232	0.018522	0.017756	0.020453	0.02025	0.019852	0.017497	0.018185	0.015494	0.016334	0.01744	0.01426
1712.47	0.013842	0.012401	0.012948	0.014873	0.010503	0.013079	0.016649	0.014965	0.015762	0.012205	0.015042	0.016073	0.015563	0.013294	0.018593	0.017876	0.020571	0.020334	0.019922	0.017628	0.01831	0.015607	0.016441	0.017506	0.014052
1714.39	0.013816	0.012468	0.013004	0.014915	0.010571	0.013123	0.016715	0.015043	0.015848	0.012302	0.015135	0.016169	0.015646	0.013356	0.018656	0.017987	0.020649	0.020376	0.019952	0.01775	0.018428	0.015707	0.01655	0.017576	0.013872
1716.32	0.013786	0.012525	0.013052	0.014958	0.010636	0.013169	0.016773	0.015114	0.01592	0.012384	0.015224	0.016261	0.015718	0.01341	0.01871	0.018094	0.020687	0.020384	0.019963	0.017849	0.018532	0.015786	0.016645	0.017629	0.013705
1718.25	0.013742	0.012571	0.013086	0.015001	0.010703	0.013225	0.016837	0.015179	0.015979	0.012443	0.015301	0.016346	0.015783	0.013449	0.018744	0.018189	0.020689	0.020389	0.019967	0.017921	0.01862	0.015845	0.016711	0.017656	0.013539
1720.18	0.013691	0.012604	0.013103	0.015039	0.010764	0.01328	0.016904	0.015233	0.016032	0.012486	0.015361	0.016417	0.015843	0.013476	0.018755	0.018262	0.020679	0.020404	0.019965	0.017979	0.018688	0.015884	0.016753	0.01766	0.013377
1722.11	0.013644	0.012621	0.013107	0.015061	0.010805	0.013318	0.01695	0.015265	0.016072	0.012517	0.015405	0.016465	0.015886	0.013488	0.01874	0.018311	0.020672	0.020411	0.019955	0.018023	0.018729	0.0159	0.01677	0.017646	0.013218
1724.04	0.013596	0.012619	0.0131	0.015064	0.010818	0.013338	0.016965	0.01527	0.016084	0.012533	0.01543	0.016484	0.015902	0.013474	0.018699	0.018336	0.020665	0.020394	0.019935	0.018045	0.018742	0.015892	0.016763	0.017613	0.013057
1725.96	0.013543	0.0126	0.013081	0.015047	0.010806	0.013339	0.016948	0.015246	0.016066	0.01253	0.015429	0.016478	0.015887	0.013432	0.018636	0.018333	0.020651	0.020352	0.019899	0.018038	0.018725	0.015858	0.016733	0.017557	0.012897
1727.89	0.013485	0.012569	0.013049	0.015006	0.010766	0.013316	0.016899	0.015189	0.016019	0.0125	0.015399	0.016453	0.01584	0.013361	0.018547	0.018299	0.020628	0.020287	0.019841	0.017998	0.018681	0.0158	0.016684	0.017482	0.012737
1729.82	0.013427	0.012524	0.013003	0.01494	0.010691	0.01326	0.016811	0.015103	0.015946	0.012441	0.015342	0.016403	0.015766	0.013266	0.018422	0.018233	0.02059	0.020189	0.019756	0.017918	0.018605	0.015717	0.016611	0.017395	0.012576
1731.75	0.013366	0.01246	0.012937	0.014851	0.01058	0.01317	0.016688	0.014985	0.015848	0.012351	0.015255	0.016316	0.015665	0.013146	0.018248	0.018126	0.020525	0.020044	0.019634	0.017793	0.018489	0.015606	0.016506	0.017292	0.01241
1733.68	0.013287	0.012368	0.012849	0.014744	0.010445	0.013062	0.016548	0.014833	0.015724	0.012228	0.015127	0.016185	0.015538	0.012998	0.018029	0.017971	0.020418	0.019848	0.019464	0.017619	0.01833	0.015456	0.016362	0.017149	0.012241
1735.61	0.013185	0.012251	0.012747	0.014627	0.010306	0.012954	0.016405	0.014659	0.015575	0.012079	0.014964	0.016028	0.01539	0.01283	0.017779	0.017778	0.020269	0.019608	0.019239	0.017411	0.018138	0.015266	0.016183	0.01696	0.012074
1737.54	0.013071	0.012123	0.012636	0.014498	0.010157	0.012845	0.016246	0.014465	0.015404	0.011911	0.014781	0.015857	0.015222	0.012648	0.017503	0.017555	0.020076	0.019322	0.018951	0.017172	0.017919	0.015046	0.015978	0.016748	0.011913
1739.46	0.01295	0.011981	0.01251	0.014353	0.009981	0.012719	0.016052	0.014246	0.015208	0.011719	0.01458	0.015663	0.015025	0.012446	0.017189	0.017302	0.019818	0.018979	0.018583	0.016893	0.01767	0.014796	0.015749	0.016524	0.011752
1741.39	0.012818	0.01182	0.012361	0.01419	0.009775	0.012569	0.015822	0.014004	0.014986	0.011495	0.014353	0.015437	0.014799	0.012215	0.01684	0.01702	0.019482	0.01858	0.018142	0.016575	0.017394	0.014519	0.015497	0.01628	0.011597
1743.32	0.012676	0.011643	0.012194	0.014013	0.009544	0.012395	0.015564	0.013745	0.014746	0.011239	0.014102	0.015184	0.01455	0.011962	0.016472	0.016711	0.019086	0.018136	0.017653	0.016239	0.017094	0.014219	0.015228	0.016015	0.011459
1745.25	0.012525	0.01145	0.012016	0.013819	0.009295	0.012199	0.015284	0.013462	0.014489	0.010967	0.013832	0.014911	0.014277	0.011697	0.016092	0.016378	0.018655	0.017665	0.017128	0.015892	0.01677	0.013903	0.014944	0.015738	0.011333
1747.18	0.01237	0.011238	0.011833	0.013607	0.009027	0.011994	0.014988	0.013156	0.014217	0.010691	0.013548	0.014622	0.013986	0.011428	0.015705	0.016023	0.018206	0.017185	0.016579	0.015531	0.016425	0.013577	0.014644	0.01546	0.01121
1749.11	0.012213	0.01101	0.011647	0.013381	0.008747	0.01179	0.01469	0.012841	0.013934	0.010412	0.013253	0.014323	0.013687	0.011156	0.015315	0.015656	0.017745	0.016709	0.016024	0.015158	0.016069	0.013246	0.01433	0.015182	0.011091
1751.03	0.012052	0.010779	0.011456	0.013156	0.008468	0.011593	0.014405	0.012532	0.013657	0.01013	0.012955	0.014022	0.013393	0.010886	0.014929	0.015293	0.017276	0.016244	0.015478	0.014781	0.015713	0.012917	0.014011	0.0149	0.010982
1752.96	0.01189	0.010564	0.011263	0.012949	0.008202	0.011407	0.014141	0.012244	0.013401	0.009858	0.012669	0.01373	0.013118	0.010625	0.014559	0.014947	0.016818	0.015804	0.014962	0.014417	0.01537	0.012603	0.013706	0.014622	0.010887
1754.89	0.011736	0.010375	0.011075	0.012759	0.007952	0.011231	0.013897	0.011983	0.013161	0.009601	0.012402	0.013454	0.012863	0.010381	0.014216	0.014625	0.016397	0.015398	0.014488	0.01408	0.01505	0.012312	0.013426	0.014364	0.0108
1756.82	0.011593	0.010208	0.010906	0.012577	0.007717	0.011066	0.013668	0.011741	0.012931	0.009357	0.012159	0.0132	0.012624	0.010157	0.013902	0.014328	0.016023	0.015031	0.014063	0.01377	0.01476	0.012043	0.013172	0.014132	0.010718
1758.75	0.011464	0.010053	0.010768	0.012405	0.007503	0.010919	0.013457	0.011515	0.012716	0.009129	0.011941	0.012968	0.012404	0.009953	0.013618	0.014054	0.015688	0.014706	0.013686	0.013486	0.014504	0.011801	0.012943	0.013926	0.010635
1760.68	0.011352	0.009912	0.010657	0.012248	0.007318	0.01079	0.013268	0.011308	0.012527	0.008925	0.011744	0.012759	0.012212	0.009772	0.013366	0.013798	0.015388	0.014426	0.013359	0.013234	0.01428	0.011591	0.012741	0.013747	0.010549
1762.61	0.011252	0.00979	0.010557	0.012108	0.007161	0.010678	0.013105	0.011125	0.012373	0.008751	0.011566	0.012578	0.012045	0.009615	0.013144	0.013565	0.015126	0.014194	0.013084	0.013017	0.014082	0.011408	0.012571	0.013595	0.010462
1764.53	0.011163	0.009692	0.010466	0.011989	0.007028	0.010582	0.012973	0.010967	0.012248	0.008609	0.011413	0.012432	0.011903	0.00948	0.012951	0.01337	0.01491	0.014001	0.012861	0.012832	0.013911	0.011252	0.012435	0.013468	0.010383
1766.46	0.011089	0.009613	0.010392	0.011894	0.006908	0.010501	0.012862	0.010833	0.01214	0.008492	0.011288	0.012313	0.011783	0.009363	0.012783	0.013212	0.014736	0.013837	0.012674	0.012671	0.013767	0.011125	0.012327	0.013365	0.010308
1768.39	0.011025	0.009547	0.010336	0.011814	0.006798	0.01043	0.012765	0.010723	0.012042	0.008393	0.011182	0.012209	0.011678	0.009258	0.012641	0.01308	0.014593	0.013695	0.012512	0.012527	0.013653	0.011023	0.012235	0.013281	0.010232
1770.32	0.010965	0.009489	0.010287	0.011739	0.006701	0.010363	0.012681	0.010631	0.011954	0.008307	0.01109	0.012117	0.011577	0.009167	0.012522	0.012965	0.014473	0.013568	0.012366	0.012401	0.013559	0.010934	0.012154	0.013203	0.010156
1772.25	0.010902	0.009438	0.010236	0.011669	0.006621	0.010305	0.012613	0.010547	0.011879	0.008231	0.01101	0.012031	0.011484	0.009093	0.012413	0.012864	0.014365	0.013454	0.012233	0.0123	0.013472	0.01085	0.012085	0.013122	0.010084
1774.18	0.010848	0.009398	0.01019	0.011616	0.006563	0.01027	0.012562	0.010477	0.01182	0.008168	0.010944	0.011958	0.011416	0.009035	0.012314	0.012778	0.01427	0.013362	0.01212	0.01223	0.013397	0.010777	0.01203	0.013048	0.010019
1776.1	0.010818	0.009376	0.01016	0.011585	0.006527	0.010257	0.012528	0.010429	0.011784	0.008127	0.010898	0.011911	0.011381	0.008991	0.012238	0.012717	0.014197	0.013302	0.012036	0.012185	0.013347	0.010729	0.011988	0.012995	0.009966
1778.03	0.010812	0.009372	0.010145	0.011572	0.006498	0.010254	0.012507	0.010397	0.011768	0.008106	0.010869	0.01189	0.011366	0.008956	0.012188	0.012678	0.01415	0.013262	0.011981	0.012155	0.01332	0.010705	0.011954	0.012964	0.009925
1779.96	0.010812	0.009379	0.010136	0.011565	0.006467	0.010253	0.012499	0.010369	0.011763	0.008093	0.010845	0.011876	0.011354	0.008929	0.012149	0.012649	0.014118	0.013225	0.011946	0.012128	0.013302	0.010687	0.011926	0.012939	0.009888
1781.89	0.010803	0.009387	0.010132	0.011555	0.006441	0.010252	0.012495	0.010343	0.011756	0.008079	0.010823	0.011862	0.011341	0.00891	0.012109	0.012619	0.014096	0.013187	0.01192	0.012097	0.013282	0.010661	0.0119	0.012913	0.009851
1783.82	0.01079	0.009394	0.010136	0.011546	0.006427	0.010252	0.012491	0.010324	0.01175	0.008066	0.010809	0.011854	0.011327	0.00889	0.012069	0.012588	0.014082	0.013152	0.011892	0.012056	0.013256	0.010632	0.011874	0.01289	0.009813
1785.75	0.010787	0.009406	0.010152	0.011547	0.006423	0.010257	0.012492	0.010315	0.011757	0.00806	0.01081	0.011857	0.01131	0.008863	0.012038	0.012559	0.014072	0.013129	0.01186	0.012017	0.01323	0.010611	0.011852	0.012876	0.009779
1787.68	0.010804	0.009428	0.010184	0.011565	0.006422	0.01027	0.012503	0.010313	0.011775	0.008064	0.010831	0.011871	0.011293	0.008838	0.012017	0.012533	0.014063	0.013116	0.011833	0.011997	0.013213	0.010597	0.01184	0.012864	0.009749
1789.6	0.010846	0.009459	0.01023	0.011592	0.006419	0.010288	0.01252	0.010313	0.01179	0.008077	0.010865	0.011889	0.011284	0.008822	0.012	0.012512	0.014055	0.0131	0.011816	0.011994	0.013206	0.010584	0.011832	0.012852	0.009718
1791.53	0.010893	0.009492	0.01027	0.011612	0.006413	0.010306	0.012533	0.010315	0.011792	0.008091	0.010893	0.011898	0.011282	0.008813	0.011981	0.012498	0.014049	0.013079	0.011802	0.01199	0.013204	0.01057	0.011821	0.012837	0.009684
1793.46	0.010917	0.009516	0.010287	0.011621	0.006414	0.010319	0.012538	0.01032	0.011789	0.008096	0.010902	0.011896	0.011283	0.008804	0.011958	0.01249	0.014044	0.013058	0.011784	0.011976	0.013203	0.010561	0.011811	0.012818	0.009655
1795.39	0.010916	0.009521	0.010285	0.011621	0.006415	0.010326	0.01254	0.010322	0.011786	0.008088	0.010893	0.011886	0.011281	0.008789	0.011931	0.012487	0.01404	0.013039	0.011766	0.011955	0.013208	0.010558	0.011813	0.012801	0.009642
1797.32	0.010897	0.009506	0.01027	0.011611	0.006403	0.010322	0.012536	0.010311	0.011778	0.008064	0.010868	0.011868	0.011276	0.008769	0.011907	0.012485	0.01403	0.013018	0.011744	0.011938	0.013212	0.010557	0.011822	0.01279	0.009636
1799.25	0.010857	0.009472	0.010238	0.011582	0.006372	0.010304	0.01252	0.010287	0.011758	0.008025	0.010835	0.011843	0.011265	0.008744	0.011884	0.012478	0.014014	0.012993	0.011712	0.011926	0.013207	0.010551	0.011826	0.012785	0.009626
1801.17	0.010796	0.009429	0.010189	0.011532	0.006329	0.010274	0.01249	0.010258	0.011731	0.007981	0.010806	0.011813	0.011244	0.008723	0.011859	0.012467	0.013998	0.012973	0.011674	0.011915	0.013194	0.010542	0.011823	0.012781	0.009613
1803.1	0.010734	0.009386	0.010138	0.011476	0.006283	0.010247	0.01246	0.010228	0.011703	0.007939	0.010783	0.01178	0.011218	0.00871	0.01183	0.012458	0.013988	0.012958	0.011639	0.011902	0.013182	0.010531	0.011817	0.012775	0.009602
1805.03	0.010685	0.009346	0.0101	0.011431	0.006246	0.010231	0.012442	0.010199	0.011686	0.007905	0.010757	0.011753	0.0112	0.008701	0.011808	0.012453	0.013976	0.012946	0.011613	0.011893	0.013179	0.010516	0.011816	0.012772	0.009596
1806.96	0.010649	0.009313	0.010074	0.011405	0.006224	0.010225	0.012432	0.010177	0.011679	0.007883	0.010733	0.011741	0.011193	0.008687	0.011795	0.012449	0.013961	0.012937	0.011594	0.011893	0.013183	0.010503	0.011821	0.012773	0.009594
1808.89	0.010615	0.009294	0.010057	0.011385	0.006205	0.010224	0.012425	0.010159	0.011671	0.007872	0.010719	0.011741	0.011189	0.008665	0.011778	0.012445	0.013942	0.012933	0.011575	0.011897	0.013188	0.010495	0.011825	0.012768	0.009593
1810.82	0.010582	0.009283	0.010041	0.011361	0.006172	0.010219	0.012421	0.010132	0.011652	0.007863	0.010709	0.011731	0.011179	0.008636	0.011744	0.01244	0.013919	0.01293	0.011548	0.011892	0.013188	0.010485	0.011815	0.012745	0.009585
1812.75	0.010547	0.009266	0.010019	0.011333	0.006125	0.010201	0.012412	0.010093	0.011629	0.007845	0.010687	0.011694	0.011158	0.008599	0.011702	0.012428	0.013887	0.012918	0.011516	0.011872	0.013175	0.010468	0.011788	0.012711	0.009565
1814.67	0.010522	0.009251	0.009998	0.011315	0.006087	0.01018	0.012398	0.010062	0.01162	0.007817	0.010659	0.011645	0.011137	0.008569	0.011675	0.012414	0.013861	0.012901	0.011494	0.011857	0.013159	0.010455	0.011766	0.012692	0.009541
1816.6	0.010538	0.009269	0.010008	0.011328	0.006094	0.010186	0.012406	0.010073	0.011645	0.007809	0.010667	0.011633	0.011144	0.008576	0.011693	0.012424	0.013877	0.012909	0.011507	0.011876	0.013176	0.010475	0.011789	0.012719	0.009547
1818.53	0.010605	0.009329	0.01006	0.011386	0.006148	0.010224	0.012455	0.010129	0.011707	0.007844	0.010729	0.011686	0.011193	0.008633	0.011764	0.012479	0.013946	0.012961	0.011566	0.011937	0.013243	0.010535	0.01186	0.012792	0.009605
1820.46	0.010679	0.009397	0.01012	0.011464	0.006213	0.010263	0.012519	0.010194	0.011777	0.007899	0.010802	0.011767	0.011257	0.008702	0.011843	0.012549	0.014029	0.013028	0.011636	0.012012	0.013324	0.010604	0.011938	0.012869	0.009685
1822.39	0.010718	0.009443	0.010156	0.011524	0.006258	0.010289	0.01256	0.010236	0.011825	0.007942	0.010845	0.011829	0.011303	0.008743	0.011893	0.012606	0.014091	0.013081	0.011675	0.012065	0.013376	0.010648	0.011983	0.012912	0.009746
1824.32	0.010731	0.009471	0.010171	0.011548	0.006281	0.010314	0.012578	0.010255	0.011838	0.007966	0.010864	0.011861	0.011327	0.008751	0.01192	0.012649	0.014132	0.01312	0.011687	0.01209	0.013401	0.010669	0.011996	0.012928	0.009775
1826.24	0.010744	0.009495	0.010179	0.011545	0.006294	0.010342	0.012591	0.010262	0.011834	0.007986	0.010876	0.011876	0.01134	0.008753	0.011943	0.012679	0.014168	0.013144	0.011701	0.012106	0.013418	0.010685	0.012005	0.012939	0.009787
1828.17	0.01076	0.009513	0.010186	0.011543	0.006297	0.010365	0.01261	0.010268	0.011841	0.00801	0.010887	0.011886	0.011349	0.008766	0.011963	0.012695	0.0142	0.013157	0.011731	0.012127	0.013434	0.010708	0.01203	0.012961	0.009801
1830.1	0.010772	0.00952	0.010196	0.011561	0.006296	0.010388	0.012633	0.010287	0.011863	0.008027	0.010894	0.0119	0.011363	0.008782	0.011977	0.01271	0.01422	0.013169	0.011769	0.012148	0.013452	0.010732	0.012068	0.012992	0.009823
1832.03	0.010784	0.009525	0.010217	0.01159	0.0063	0.010419	0.012654	0.010322	0.011893	0.008033	0.010901	0.011923	0.011388	0.008796	0.011991	0.012735	0.014232	0.013191	0.011806	0.012163	0.013478	0.01075	0.012098	0.013022	0.009847
1833.96	0.010802	0.009533	0.010252	0.011614	0.006316	0.010455	0.012681	0.010354	0.011933	0.008037	0.010919	0.011951	0.011415	0.008813	0.012015	0.012766	0.014256	0.013221	0.011834	0.012182	0.013517	0.01076	0.01212	0.013043	0.009868
1835.89	0.010825	0.009548	0.010284	0.011626	0.006336	0.010488	0.012725	0.010369	0.011974	0.008052	0.010947	0.011977	0.011435	0.008835	0.01205	0.012798	0.014293	0.013249	0.011857	0.01221	0.013561	0.010771	0.012147	0.013063	0.00989
1837.81	0.010856	0.009567	0.010303	0.011638	0.00636	0.010513	0.012783	0.010374	0.012002	0.008081	0.010975	0.012	0.01145	0.008855	0.012094	0.012839	0.014331	0.013272	0.011884	0.012242	0.013602	0.010793	0.01218	0.013089	0.009913
1839.74	0.010896	0.009589	0.010319	0.011657	0.006389	0.010528	0.012834	0.010382	0.012018	0.008115	0.011004	0.012025	0.011468	0.008872	0.012135	0.012888	0.014363	0.013294	0.011912	0.01227	0.013632	0.010831	0.012207	0.013122	0.009938
1841.67	0.010931	0.009616	0.010341	0.011684	0.006417	0.010536	0.012864	0.0104	0.012033	0.008145	0.011043	0.012056	0.011491	0.008894	0.012166	0.012932	0.014388	0.013326	0.011933	0.012297	0.01365	0.010875	0.012229	0.013159	0.009963
1843.6	0.010955	0.009651	0.01037	0.011721	0.006431	0.010548	0.012876	0.010432	0.012058	0.008163	0.011087	0.01209	0.01152	0.008924	0.01219	0.012961	0.014412	0.013364	0.011955	0.012324	0.013662	0.01091	0.012261	0.013195	0.009986
1845.53	0.010981	0.009691	0.010402	0.011764	0.006442	0.010576	0.012888	0.010474	0.012093	0.00818	0.01113	0.012125	0.011562	0.008949	0.012222	0.012978	0.014446	0.013405	0.011989	0.012349	0.013686	0.010933	0.012305	0.013222	0.010017
1847.46	0.011012	0.00973	0.010433	0.011799	0.006465	0.010616	0.012916	0.010516	0.012137	0.008208	0.011168	0.012156	0.011611	0.008965	0.012265	0.01299	0.014492	0.013454	0.012036	0.012372	0.013736	0.010959	0.01235	0.013246	0.01006
1849.39	0.011043	0.009765	0.010463	0.011819	0.006492	0.010654	0.012961	0.010556	0.012187	0.008242	0.011201	0.012183	0.011657	0.008983	0.012304	0.013007	0.014542	0.01351	0.012093	0.012401	0.0138	0.011001	0.012386	0.013279	0.010105
1851.31	0.011071	0.009797	0.010489	0.011836	0.006507	0.010679	0.01302	0.010598	0.012238	0.008268	0.011227	0.012213	0.011693	0.00901	0.012336	0.013044	0.014584	0.013558	0.012146	0.012439	0.013855	0.011049	0.01242	0.01332	0.010146
1853.24	0.011096	0.009826	0.010507	0.01186	0.006511	0.010699	0.013084	0.010642	0.012281	0.008293	0.011255	0.012251	0.011718	0.009042	0.01237	0.0131	0.014617	0.013587	0.012191	0.012486	0.013892	0.011085	0.012461	0.013362	0.010184
1855.17	0.01113	0.00986	0.010523	0.01189	0.006523	0.010725	0.013132	0.010682	0.012311	0.008325	0.01129	0.012292	0.011732	0.009072	0.01241	0.013154	0.014652	0.013608	0.012239	0.012544	0.013915	0.011107	0.012508	0.0134	0.01022
1857.1	0.011176	0.009897	0.010547	0.011927	0.006556	0.010762	0.013156	0.010716	0.012337	0.008359	0.011325	0.012327	0.011746	0.009102	0.012452	0.013195	0.014698	0.013646	0.012291	0.0126	0.013936	0.01113	0.012549	0.013437	0.010256
1859.03	0.011219	0.009927	0.010584	0.011969	0.006601	0.010801	0.013172	0.010742	0.01236	0.00838	0.011359	0.012356	0.011779	0.009133	0.012501	0.013232	0.014752	0.013703	0.012326	0.012639	0.013978	0.011171	0.012576	0.013477	0.01029
1860.96	0.011244	0.009953	0.010627	0.012006	0.006645	0.010837	0.013201	0.010763	0.01238	0.008396	0.011395	0.012394	0.011828	0.009158	0.012552	0.013276	0.01481	0.013762	0.012341	0.012659	0.014052	0.011227	0.012599	0.01352	0.010322
1862.88	0.011264	0.009987	0.010668	0.012036	0.006687	0.010877	0.013241	0.010788	0.012403	0.008422	0.011433	0.012438	0.011874	0.009179	0.012594	0.013324	0.014867	0.013814	0.012362	0.012674	0.014137	0.011279	0.01263	0.013562	0.010346
1864.81	0.011294	0.010024	0.010704	0.012064	0.006721	0.010919	0.013279	0.010817	0.01244	0.008454	0.011468	0.012476	0.011902	0.009201	0.012619	0.01337	0.014921	0.013854	0.012397	0.0127	0.014196	0.011316	0.012674	0.013606	0.010363
1866.74	0.011339	0.010049	0.010734	0.012089	0.006744	0.010953	0.013321	0.010838	0.012486	0.008484	0.011504	0.012507	0.01192	0.009225	0.012642	0.01342	0.014966	0.013884	0.012424	0.01274	0.014217	0.01135	0.012719	0.013651	0.010384
1868.67	0.011393	0.010064	0.010759	0.012112	0.006762	0.010974	0.013376	0.010855	0.012531	0.008519	0.011541	0.012541	0.011946	0.009254	0.01268	0.013476	0.015003	0.01391	0.012446	0.012782	0.014229	0.01139	0.012757	0.01368	0.010415
1870.6	0.011447	0.01009	0.010778	0.012137	0.006784	0.010984	0.01344	0.01089	0.012574	0.008562	0.011577	0.012581	0.011995	0.0093	0.012739	0.013524	0.015031	0.013946	0.012485	0.012823	0.01427	0.011423	0.012792	0.013688	0.010453
1872.53	0.011484	0.010134	0.010791	0.012168	0.006816	0.010998	0.013495	0.010946	0.012615	0.008618	0.011615	0.01262	0.012056	0.009357	0.012802	0.013556	0.01506	0.01399	0.012548	0.012874	0.014335	0.011449	0.012835	0.013694	0.010497
1874.46	0.0115	0.010179	0.010805	0.012206	0.006852	0.011031	0.013529	0.010997	0.012653	0.008688	0.011661	0.012649	0.012105	0.009401	0.012859	0.013588	0.015104	0.014029	0.012613	0.012925	0.014385	0.011485	0.012887	0.013722	0.010555
1876.38	0.011513	0.010205	0.010829	0.012244	0.006887	0.011069	0.013553	0.011027	0.012685	0.008747	0.011704	0.012678	0.012131	0.009428	0.012903	0.013633	0.015159	0.014071	0.012664	0.012963	0.01441	0.011539	0.01295	0.013786	0.010624
1878.31	0.011542	0.010221	0.010867	0.012277	0.006915	0.01109	0.013598	0.011047	0.012715	0.008768	0.011733	0.012723	0.012146	0.009455	0.012938	0.013686	0.015209	0.014129	0.012708	0.012995	0.014437	0.011593	0.013016	0.013862	0.010684
1880.24	0.01159	0.010255	0.01092	0.012308	0.006939	0.0111	0.013663	0.011073	0.012749	0.008768	0.011754	0.012774	0.012175	0.009485	0.012971	0.013733	0.015248	0.014188	0.012754	0.013034	0.014481	0.011634	0.01307	0.013911	0.010723
1882.17	0.011647	0.010314	0.010969	0.012341	0.006964	0.011127	0.013714	0.011109	0.012791	0.008782	0.011778	0.01281	0.012227	0.009511	0.013001	0.013762	0.015286	0.014229	0.012805	0.013075	0.014537	0.011674	0.013105	0.013934	0.010757
1884.1	0.011691	0.010372	0.011001	0.012375	0.006993	0.011176	0.013739	0.011149	0.01284	0.008817	0.011816	0.012835	0.012274	0.009533	0.013026	0.013783	0.015339	0.014263	0.012857	0.013118	0.014591	0.011722	0.013126	0.013963	0.010794
1886.03	0.01171	0.010406	0.011034	0.012416	0.007023	0.011227	0.013762	0.011188	0.012894	0.008851	0.01188	0.012874	0.012298	0.009571	0.013055	0.013818	0.015405	0.014308	0.012912	0.013166	0.014644	0.011758	0.013145	0.014012	0.010828
1887.95	0.01172	0.010428	0.011085	0.012469	0.007051	0.011276	0.013799	0.011227	0.012952	0.008862	0.011953	0.012938	0.012317	0.009622	0.013103	0.013879	0.01546	0.014365	0.01297	0.013214	0.014698	0.011773	0.013172	0.014077	0.010865
1889.88	0.011745	0.010465	0.011134	0.012522	0.00709	0.011323	0.013843	0.011267	0.012995	0.008864	0.012012	0.01301	0.012369	0.009664	0.013174	0.013949	0.015492	0.014424	0.013017	0.013259	0.014743	0.011789	0.01321	0.014141	0.010906
1891.81	0.01179	0.010522	0.011169	0.012562	0.007142	0.011364	0.013889	0.011303	0.013007	0.008883	0.012053	0.013069	0.012453	0.009683	0.013259	0.014008	0.01552	0.014479	0.013049	0.013306	0.014778	0.011825	0.013258	0.014186	0.010947
1893.74	0.011846	0.010592	0.011211	0.012595	0.00719	0.011402	0.013939	0.01134	0.013012	0.008935	0.01208	0.013124	0.012525	0.009702	0.013334	0.014063	0.015566	0.014515	0.013087	0.013358	0.014824	0.01188	0.013311	0.014213	0.010991
1895.67	0.011913	0.010653	0.011272	0.01263	0.007226	0.011454	0.013994	0.011391	0.013053	0.009013	0.012092	0.013188	0.012566	0.009738	0.013383	0.014123	0.015631	0.014536	0.013141	0.01342	0.01489	0.011949	0.013356	0.014249	0.011058
1897.6	0.011988	0.010687	0.011332	0.012663	0.007259	0.01152	0.014047	0.011453	0.01313	0.009088	0.012113	0.013251	0.012588	0.009776	0.013417	0.014185	0.015704	0.014584	0.013202	0.013483	0.014959	0.012026	0.013396	0.0143	0.011135
1899.53	0.012067	0.010706	0.011369	0.012695	0.007291	0.011573	0.014089	0.011508	0.013204	0.009136	0.012169	0.013291	0.012605	0.0098	0.013444	0.014246	0.015777	0.014667	0.013265	0.013537	0.015019	0.012097	0.013451	0.014351	0.011187
1901.45	0.012134	0.010738	0.011394	0.012736	0.007323	0.011593	0.014136	0.011547	0.01326	0.009156	0.012243	0.01331	0.012632	0.009826	0.013479	0.014306	0.015841	0.014745	0.013326	0.013587	0.015074	0.012147	0.013523	0.014402	0.011213
1903.38	0.012173	0.010783	0.011435	0.012791	0.007364	0.011594	0.014218	0.011586	0.013316	0.009171	0.012307	0.013343	0.012681	0.009873	0.013547	0.014358	0.015895	0.014814	0.013379	0.013635	0.015136	0.012185	0.013603	0.014455	0.011252
1905.31	0.012191	0.010834	0.011491	0.012854	0.007421	0.01161	0.014308	0.011639	0.013384	0.009208	0.012371	0.0134	0.012732	0.009926	0.013633	0.0144	0.01595	0.014893	0.013433	0.013681	0.015202	0.01223	0.013695	0.014502	0.011317
1907.24	0.012223	0.010892	0.011525	0.012923	0.007485	0.011645	0.014345	0.011698	0.013451	0.009276	0.012452	0.013453	0.012772	0.009965	0.013694	0.014452	0.016016	0.014967	0.013506	0.013735	0.015263	0.012281	0.01379	0.014543	0.011376
1909.17	0.012297	0.010946	0.011536	0.012986	0.007541	0.011679	0.014339	0.01175	0.0135	0.009361	0.012534	0.013484	0.012824	0.009999	0.013727	0.014535	0.016072	0.015019	0.013595	0.013806	0.015315	0.012338	0.013858	0.014588	0.011409
1911.1	0.01239	0.010984	0.011566	0.013027	0.007584	0.011724	0.01437	0.011796	0.013532	0.009436	0.0126	0.013514	0.012902	0.010049	0.013783	0.01464	0.016097	0.015067	0.013683	0.013886	0.015369	0.012394	0.013884	0.014637	0.011446
1913.02	0.012467	0.011022	0.011633	0.013046	0.007631	0.011816	0.01445	0.011845	0.013559	0.009503	0.01266	0.01357	0.012974	0.01011	0.013872	0.014732	0.016122	0.015122	0.013752	0.013958	0.015447	0.012432	0.013893	0.014691	0.011512
1914.95	0.012529	0.011076	0.011704	0.013064	0.007689	0.01193	0.014516	0.011906	0.013608	0.009591	0.012733	0.013656	0.013017	0.010177	0.013954	0.014795	0.016189	0.015174	0.013802	0.014006	0.015562	0.012457	0.013925	0.014757	0.011588
1916.88	0.012588	0.011138	0.011752	0.013099	0.007726	0.012014	0.014558	0.01198	0.013675	0.009695	0.012815	0.013752	0.013054	0.010234	0.014008	0.014846	0.016292	0.015213	0.013851	0.014037	0.015678	0.012499	0.01398	0.014834	0.011659
1918.81	0.01263	0.011211	0.011779	0.013146	0.007723	0.012073	0.014625	0.012064	0.013733	0.009765	0.012866	0.013835	0.013106	0.010253	0.01405	0.014896	0.016389	0.015249	0.013896	0.014076	0.015735	0.01257	0.014032	0.014903	0.01173
1920.74	0.012656	0.011303	0.011808	0.013194	0.007711	0.012136	0.014707	0.012151	0.013779	0.009782	0.012868	0.013891	0.01316	0.010246	0.014098	0.014939	0.016448	0.015291	0.013911	0.014138	0.015725	0.012657	0.014081	0.014961	0.011785
1922.67	0.012701	0.011395	0.011856	0.013231	0.007742	0.012181	0.014766	0.012219	0.013842	0.009782	0.012869	0.013922	0.013217	0.010257	0.014165	0.014977	0.016486	0.015355	0.013925	0.014211	0.015723	0.012737	0.014154	0.015021	0.011808
1924.6	0.012772	0.011457	0.011928	0.013242	0.007818	0.012179	0.014827	0.012265	0.013944	0.009804	0.012914	0.013946	0.013296	0.0103	0.014265	0.015037	0.016549	0.015468	0.014006	0.014271	0.015791	0.012804	0.014243	0.015095	0.011817
1926.52	0.012872	0.011501	0.012008	0.013251	0.007906	0.012163	0.014919	0.012333	0.014073	0.009853	0.012984	0.013987	0.013378	0.010354	0.014383	0.015146	0.01665	0.015621	0.014158	0.014328	0.015928	0.012881	0.014331	0.015193	0.011871
1928.45	0.013009	0.011556	0.012084	0.013326	0.008006	0.012189	0.015016	0.012456	0.01418	0.009923	0.013057	0.014052	0.013439	0.010428	0.014481	0.015314	0.01677	0.015756	0.01433	0.014417	0.016098	0.012985	0.01443	0.015305	0.011997
1930.38	0.013143	0.011645	0.012166	0.013484	0.008134	0.012265	0.015108	0.012579	0.014252	0.010009	0.01316	0.014138	0.013521	0.010553	0.014563	0.015508	0.016908	0.015852	0.014482	0.014565	0.016265	0.013101	0.014546	0.015404	0.01215
1932.31	0.013227	0.011768	0.012279	0.013655	0.008277	0.012355	0.015213	0.012635	0.014348	0.010113	0.013305	0.014251	0.013659	0.010713	0.014673	0.015661	0.017075	0.015945	0.014594	0.014747	0.016414	0.013196	0.01467	0.01547	0.012279
1934.24	0.013304	0.011901	0.012425	0.013779	0.008415	0.012435	0.015338	0.012674	0.01451	0.010226	0.013462	0.014396	0.013827	0.01086	0.014838	0.015761	0.017252	0.016061	0.014673	0.014924	0.016551	0.013291	0.014822	0.015537	0.012396
1936.17	0.013433	0.012011	0.012574	0.013866	0.008533	0.012512	0.015494	0.012761	0.014677	0.010334	0.013589	0.014546	0.013975	0.010961	0.015027	0.015856	0.017391	0.016201	0.014749	0.015068	0.016665	0.01343	0.015014	0.015648	0.01251
1938.09	0.013591	0.012101	0.012704	0.013957	0.008639	0.012613	0.015699	0.012862	0.014784	0.010461	0.013667	0.014682	0.014075	0.011004	0.0152	0.015984	0.017489	0.016354	0.014873	0.015199	0.01675	0.013573	0.01521	0.015782	0.012615
1940.02	0.013726	0.012211	0.012818	0.014051	0.008752	0.012759	0.015912	0.012957	0.01486	0.010635	0.013727	0.014819	0.014131	0.011007	0.015352	0.016136	0.017589	0.016477	0.015082	0.015316	0.016828	0.013648	0.01536	0.015876	0.012725
1941.95	0.013848	0.012353	0.01292	0.014131	0.008867	0.012943	0.016063	0.013096	0.014956	0.01083	0.013845	0.014977	0.014175	0.011046	0.015517	0.016249	0.017714	0.01657	0.015329	0.015387	0.016938	0.013705	0.01546	0.015944	0.012849
1943.88	0.01397	0.012494	0.013021	0.014234	0.00902	0.013137	0.016165	0.013283	0.015063	0.011004	0.014054	0.015165	0.014277	0.011182	0.015697	0.01632	0.017897	0.016697	0.015534	0.015453	0.017129	0.013861	0.015547	0.016071	0.012966
1945.81	0.014086	0.012634	0.013147	0.014406	0.009266	0.013316	0.016284	0.01348	0.015183	0.011138	0.014304	0.015385	0.014482	0.011356	0.015854	0.016454	0.018165	0.016863	0.015719	0.015614	0.017422	0.014131	0.015666	0.016287	0.013066
1947.74	0.01423	0.012829	0.013303	0.014609	0.009509	0.013469	0.016436	0.01367	0.015335	0.011236	0.014535	0.015603	0.014716	0.011471	0.015992	0.016697	0.01845	0.017033	0.015928	0.015851	0.017739	0.014428	0.015816	0.016528	0.013195
1949.67	0.014449	0.01311	0.013479	0.014789	0.009633	0.013624	0.016606	0.01387	0.015511	0.011383	0.014736	0.01579	0.014911	0.011558	0.016188	0.017002	0.018672	0.017272	0.016138	0.016079	0.017983	0.01471	0.01599	0.016751	0.013432
1951.59	0.014706	0.013406	0.013655	0.014899	0.009706	0.013801	0.01676	0.014071	0.015684	0.011653	0.014917	0.015961	0.015099	0.011718	0.016452	0.017307	0.018839	0.01761	0.016326	0.016314	0.018145	0.014975	0.016194	0.016953	0.013769
1953.52	0.014954	0.01363	0.013826	0.014924	0.00986	0.013994	0.016901	0.014244	0.015875	0.012012	0.01511	0.01616	0.015322	0.011951	0.016732	0.017567	0.019017	0.017943	0.016544	0.016606	0.018329	0.015206	0.016412	0.017115	0.01412
1955.45	0.015199	0.013809	0.014026	0.014958	0.010116	0.014202	0.01712	0.01438	0.016125	0.012363	0.015361	0.016418	0.015562	0.012181	0.017003	0.017798	0.019251	0.018222	0.016831	0.016888	0.018626	0.015409	0.016644	0.017237	0.014418
1957.38	0.015463	0.014049	0.014308	0.015143	0.010457	0.014425	0.017481	0.014562	0.01645	0.01269	0.015715	0.016735	0.015853	0.012382	0.017268	0.018078	0.019542	0.018526	0.017172	0.017114	0.019016	0.015678	0.016982	0.01742	0.014663
1959.31	0.01578	0.014396	0.01469	0.015486	0.01088	0.01469	0.017905	0.014885	0.016823	0.013061	0.016159	0.017076	0.016249	0.012577	0.017569	0.018447	0.019873	0.018906	0.017572	0.017365	0.019432	0.016067	0.017486	0.01776	0.014933
1961.24	0.016179	0.014747	0.015107	0.015891	0.011324	0.015032	0.018309	0.015298	0.01717	0.013478	0.016582	0.017434	0.016676	0.012797	0.01798	0.018884	0.020239	0.019342	0.018022	0.0177	0.019857	0.01641	0.018025	0.018206	0.015287
1963.16	0.016626	0.014989	0.015484	0.016297	0.011715	0.015369	0.018732	0.015685	0.017404	0.013841	0.016923	0.017865	0.016984	0.013107	0.018503	0.019353	0.020676	0.019805	0.018459	0.018113	0.020272	0.016563	0.018422	0.018592	0.015612
1965.09	0.017032	0.015195	0.015806	0.016646	0.012067	0.015596	0.019137	0.016062	0.017503	0.014084	0.017262	0.018351	0.017101	0.013519	0.01903	0.019776	0.021219	0.020252	0.018887	0.018604	0.020643	0.016697	0.018683	0.018854	0.015777
1967.02	0.017311	0.015507	0.016085	0.016871	0.012416	0.015762	0.019409	0.016464	0.017593	0.014248	0.017611	0.018754	0.017132	0.013899	0.019469	0.020049	0.021756	0.0206	0.019355	0.019099	0.021005	0.017031	0.018943	0.019058	0.015881
1968.95	0.017473	0.015906	0.016328	0.017023	0.01274	0.015935	0.019649	0.016774	0.017833	0.014448	0.017849	0.018956	0.017313	0.014156	0.019806	0.020195	0.022037	0.02079	0.019853	0.019467	0.02139	0.017526	0.019259	0.019285	0.016115
1970.88	0.017643	0.016265	0.016522	0.017183	0.012974	0.016074	0.020087	0.016937	0.018166	0.014722	0.017946	0.019025	0.017662	0.014378	0.020036	0.020384	0.022057	0.020839	0.020285	0.0197	0.021661	0.017971	0.019525	0.019618	0.016514
1972.81	0.017976	0.016521	0.016633	0.017305	0.0131	0.016183	0.020636	0.017066	0.018446	0.01498	0.018042	0.019168	0.017907	0.014611	0.02017	0.020725	0.022166	0.020843	0.020444	0.019858	0.021702	0.018211	0.019622	0.020135	0.016928
1974.73	0.018485	0.016692	0.016721	0.017388	0.013185	0.016357	0.020893	0.01717	0.018714	0.015212	0.018292	0.019492	0.017964	0.014806	0.02031	0.021105	0.022505	0.020933	0.020271	0.019955	0.021686	0.018285	0.019603	0.020724	0.017185
1976.66	0.018829	0.016768	0.016868	0.017533	0.013259	0.016595	0.020683	0.017151	0.019004	0.0154	0.018666	0.019861	0.01809	0.014972	0.020538	0.021341	0.022787	0.021119	0.020096	0.020028	0.021845	0.018328	0.019574	0.021022	0.017313
1978.59	0.018588	0.016632	0.016923	0.017653	0.013227	0.016727	0.020266	0.017061	0.019113	0.01531	0.018867	0.020004	0.018356	0.015061	0.020691	0.021337	0.022809	0.021165	0.020103	0.020083	0.02198	0.018316	0.019479	0.020798	0.017394
1980.52	0.017972	0.016245	0.016716	0.01757	0.013018	0.01662	0.019907	0.01697	0.018905	0.0149	0.018695	0.019761	0.018446	0.014956	0.020521	0.021086	0.022636	0.020938	0.020039	0.019973	0.021781	0.018149	0.019278	0.020289	0.017338
1982.45	0.017555	0.015828	0.016403	0.017371	0.012741	0.016373	0.019625	0.016818	0.018549	0.014507	0.018341	0.019286	0.01818	0.014698	0.020061	0.020714	0.022315	0.020681	0.019787	0.019661	0.021432	0.017898	0.019095	0.019866	0.017116
1984.38	0.017442	0.01562	0.016191	0.017218	0.012565	0.016158	0.01942	0.016611	0.018272	0.014329	0.018054	0.018857	0.017732	0.014406	0.019566	0.020384	0.021915	0.02059	0.019466	0.019299	0.021245	0.017712	0.019007	0.019613	0.01682
1986.31	0.01742	0.015638	0.016074	0.017079	0.012544	0.016045	0.019362	0.016497	0.018143	0.014275	0.017895	0.018635	0.017348	0.014144	0.019267	0.02017	0.021655	0.020569	0.019204	0.019017	0.021242	0.017633	0.018971	0.019452	0.016533
1988.23	0.017455	0.015745	0.015988	0.016898	0.012595	0.016015	0.019418	0.016553	0.018093	0.014244	0.017828	0.018624	0.017184	0.013977	0.019243	0.020059	0.021697	0.02053	0.019111	0.018868	0.021308	0.017593	0.018958	0.019381	0.016318
1990.16	0.017551	0.015807	0.015938	0.01679	0.012633	0.016029	0.019464	0.01669	0.018065	0.01426	0.017813	0.018702	0.017272	0.013961	0.019393	0.020025	0.021947	0.02053	0.019206	0.018881	0.02135	0.017577	0.018983	0.019407	0.016218
1992.09	0.017599	0.015778	0.015943	0.016852	0.012672	0.016056	0.019492	0.016812	0.018075	0.014336	0.017818	0.018733	0.017479	0.014062	0.01955	0.020075	0.022146	0.020584	0.019397	0.01904	0.021336	0.017635	0.019044	0.019466	0.016246
1994.02	0.017595	0.015716	0.016012	0.016993	0.012748	0.016089	0.019568	0.016893	0.018142	0.014416	0.017829	0.018723	0.017642	0.014189	0.019648	0.020204	0.022138	0.020645	0.019581	0.019273	0.021335	0.017727	0.019112	0.01954	0.016379
1995.95	0.017594	0.015705	0.016138	0.017123	0.012847	0.016128	0.0197	0.016933	0.018237	0.014488	0.017852	0.018782	0.017773	0.014281	0.019723	0.020374	0.022029	0.020728	0.019712	0.019512	0.021434	0.017779	0.019176	0.019655	0.016519
1997.88	0.017598	0.015779	0.016293	0.017267	0.012969	0.016192	0.019863	0.01697	0.018359	0.014605	0.017929	0.018986	0.017941	0.014337	0.019805	0.020566	0.022015	0.020875	0.019812	0.019689	0.021622	0.017859	0.019288	0.019807	0.016628
1999.8	0.017682	0.015936	0.016465	0.017421	0.013152	0.01632	0.020023	0.017046	0.018549	0.014789	0.01809	0.019296	0.018122	0.014412	0.019935	0.020778	0.022137	0.021095	0.019932	0.019769	0.021808	0.018067	0.019497	0.01998	0.016805
2001.73	0.017932	0.016184	0.016688	0.017522	0.013354	0.016535	0.020192	0.017163	0.01882	0.015034	0.018304	0.019607	0.018302	0.014579	0.020184	0.021023	0.022315	0.021376	0.020118	0.019838	0.021963	0.018389	0.019761	0.020169	0.017093
2003.66	0.018291	0.016532	0.016993	0.017609	0.013514	0.016815	0.020486	0.017364	0.01913	0.01534	0.018564	0.019884	0.018537	0.014858	0.020564	0.021354	0.022542	0.021672	0.02042	0.020027	0.022204	0.018768	0.020012	0.020384	0.017423
2005.59	0.018663	0.016907	0.017368	0.017806	0.013702	0.0171	0.020965	0.017689	0.019427	0.015673	0.018907	0.020167	0.018838	0.015216	0.020977	0.021771	0.022912	0.021914	0.020835	0.020344	0.022607	0.019176	0.020254	0.020652	0.017749
2007.52	0.01899	0.017178	0.017709	0.018104	0.013978	0.017277	0.021439	0.018018	0.019672	0.015959	0.019259	0.020414	0.019094	0.01556	0.021291	0.022135	0.023428	0.02209	0.021212	0.020679	0.022988	0.019508	0.020509	0.020928	0.018027
2009.45	0.019207	0.017297	0.017878	0.018351	0.014229	0.01733	0.021614	0.018169	0.019841	0.016134	0.019481	0.020511	0.019183	0.015737	0.021459	0.022309	0.023877	0.022218	0.021369	0.020925	0.023158	0.019607	0.020715	0.021048	0.018192
2011.38	0.01931	0.017362	0.017912	0.018487	0.014367	0.017408	0.021448	0.018143	0.019926	0.016213	0.019586	0.020484	0.019148	0.015708	0.021535	0.022325	0.024051	0.022306	0.021352	0.021047	0.023254	0.019492	0.020797	0.02098	0.018295
2013.3	0.019388	0.017455	0.017949	0.018572	0.014432	0.017595	0.021193	0.018078	0.019938	0.016249	0.019641	0.020472	0.01914	0.015608	0.021573	0.022293	0.023987	0.022392	0.02137	0.021054	0.023454	0.019375	0.02076	0.020887	0.018433
2015.23	0.019524	0.017569	0.017998	0.018655	0.014462	0.017772	0.021153	0.018103	0.019934	0.016301	0.019666	0.020565	0.019227	0.015563	0.021613	0.022307	0.023872	0.022557	0.021526	0.021035	0.023668	0.019401	0.020714	0.020911	0.018578
2017.16	0.019709	0.0177	0.017988	0.018755	0.014473	0.017809	0.021436	0.018305	0.019962	0.016411	0.019714	0.020751	0.01935	0.015581	0.021676	0.02243	0.023833	0.022778	0.021726	0.02109	0.023741	0.019523	0.020792	0.021059	0.018646
2019.09	0.019863	0.017873	0.017907	0.018882	0.0145	0.017733	0.021868	0.018648	0.020014	0.016564	0.019804	0.02096	0.019479	0.015622	0.021743	0.022651	0.023913	0.02295	0.021865	0.021216	0.023689	0.019638	0.021024	0.021261	0.018614
2021.02	0.019945	0.018078	0.017823	0.019017	0.014592	0.017679	0.02217	0.018921	0.02011	0.016722	0.019896	0.021115	0.019641	0.015676	0.021795	0.022872	0.024108	0.023072	0.021945	0.021347	0.023643	0.019711	0.021319	0.021487	0.018567
2022.95	0.019979	0.018242	0.01783	0.019106	0.014754	0.017748	0.022221	0.01896	0.020288	0.016844	0.020013	0.021194	0.019805	0.015778	0.021857	0.022975	0.024334	0.023167	0.021984	0.02145	0.023706	0.019762	0.021554	0.021702	0.018638
2024.87	0.019981	0.018283	0.017961	0.019111	0.014895	0.017912	0.022112	0.01885	0.020487	0.016898	0.020146	0.021241	0.019885	0.01595	0.021992	0.022966	0.024469	0.023156	0.021968	0.021541	0.023877	0.019813	0.021621	0.021816	0.018836
2026.8	0.019969	0.01818	0.018087	0.019055	0.014896	0.018053	0.021977	0.01876	0.020608	0.016885	0.020161	0.021303	0.01987	0.016107	0.022213	0.022966	0.024488	0.023029	0.021941	0.02163	0.024064	0.019855	0.021487	0.021799	0.018999
2028.73	0.020009	0.017996	0.018088	0.018995	0.014795	0.018111	0.021868	0.018725	0.020658	0.016834	0.020034	0.02139	0.019826	0.016158	0.022406	0.023009	0.024462	0.022899	0.02201	0.021661	0.024171	0.019903	0.021244	0.021723	0.019009
2030.66	0.0201	0.017812	0.018004	0.018945	0.014746	0.018084	0.021748	0.018653	0.020664	0.016732	0.019913	0.021407	0.019758	0.016105	0.022397	0.023003	0.024446	0.022834	0.022154	0.021583	0.024105	0.019991	0.021027	0.021653	0.0189
2032.59	0.0201	0.017641	0.017891	0.018881	0.014733	0.017934	0.021586	0.018484	0.020573	0.01653	0.019857	0.021208	0.019637	0.01597	0.022134	0.02291	0.024405	0.022781	0.022171	0.021451	0.023884	0.02006	0.020888	0.021596	0.018739
2034.52	0.019862	0.01744	0.017728	0.018725	0.014576	0.017668	0.021413	0.018251	0.020324	0.016257	0.019774	0.020807	0.019482	0.015766	0.02175	0.022734	0.024206	0.022652	0.021909	0.021297	0.023649	0.019987	0.020747	0.021474	0.018516
2036.45	0.019431	0.017186	0.017511	0.018416	0.014251	0.01738	0.02124	0.018003	0.019957	0.015995	0.019569	0.020367	0.019286	0.015556	0.021418	0.022416	0.023798	0.022398	0.02147	0.021036	0.023408	0.019705	0.020527	0.021208	0.018193
2038.37	0.019008	0.016894	0.017256	0.018081	0.013905	0.017159	0.021028	0.017749	0.019594	0.015761	0.019259	0.020002	0.01901	0.015366	0.021162	0.021976	0.023356	0.022047	0.021101	0.020675	0.02306	0.019291	0.020301	0.020866	0.017828
2040.3	0.018701	0.016605	0.016967	0.01789	0.013594	0.01699	0.020718	0.017475	0.019286	0.015478	0.018935	0.019731	0.018656	0.015125	0.020881	0.021529	0.023042	0.021664	0.020867	0.020344	0.022637	0.018874	0.020115	0.020555	0.017524
2042.23	0.018481	0.016408	0.016703	0.017848	0.013345	0.01684	0.020346	0.017212	0.01901	0.01514	0.018667	0.019582	0.018335	0.014835	0.020567	0.021165	0.022839	0.021344	0.020671	0.020109	0.022278	0.018527	0.019901	0.020329	0.017339
2044.16	0.018271	0.016282	0.016488	0.017831	0.013167	0.016668	0.019993	0.017007	0.018781	0.014816	0.018428	0.0195	0.018155	0.014576	0.020269	0.020864	0.022649	0.021104	0.020403	0.019897	0.022018	0.01825	0.01963	0.020158	0.017194
2046.09	0.018066	0.016133	0.016323	0.017786	0.013032	0.016439	0.019743	0.016869	0.018662	0.014572	0.018214	0.019366	0.018084	0.01441	0.019994	0.020625	0.022465	0.02092	0.020059	0.019676	0.021821	0.018052	0.019399	0.02001	0.017023
2048.02	0.017886	0.015933	0.016207	0.017701	0.012913	0.01617	0.019617	0.01671	0.018591	0.014404	0.01804	0.019131	0.018007	0.014312	0.019724	0.02046	0.022315	0.020784	0.019707	0.019459	0.021639	0.017899	0.019238	0.019894	0.016849
2049.94	0.017655	0.015652	0.016036	0.017513	0.012713	0.015891	0.019477	0.016418	0.018401	0.014215	0.017803	0.018806	0.01783	0.014173	0.019398	0.020256	0.022118	0.020598	0.019365	0.019196	0.021357	0.017672	0.019013	0.019742	0.016639
2051.87	0.017348	0.015293	0.01575	0.017233	0.012377	0.015636	0.019254	0.016058	0.01811	0.013943	0.017446	0.018455	0.01754	0.013954	0.019019	0.01993	0.021852	0.020298	0.019041	0.018874	0.020996	0.017361	0.018682	0.019494	0.016373
2053.8	0.017078	0.014969	0.015493	0.016983	0.012038	0.01547	0.019071	0.015833	0.0179	0.013671	0.017103	0.018185	0.017257	0.013747	0.018738	0.019609	0.021633	0.019994	0.018815	0.018607	0.020761	0.017108	0.018387	0.019265	0.016149
2055.73	0.016905	0.014795	0.015388	0.016818	0.011817	0.015399	0.019	0.015799	0.017817	0.013488	0.016902	0.018035	0.017086	0.013632	0.018674	0.019436	0.021498	0.019803	0.018708	0.018481	0.020705	0.017	0.018219	0.019166	0.01602
2057.66	0.01677	0.01477	0.015346	0.0167	0.011656	0.015341	0.018967	0.015809	0.017735	0.01339	0.016792	0.017948	0.016997	0.013591	0.018735	0.019384	0.021369	0.019711	0.018633	0.01845	0.020664	0.01698	0.018132	0.019132	0.015927
2059.59	0.016656	0.014814	0.015252	0.016619	0.011515	0.015262	0.018938	0.015768	0.017602	0.013341	0.01671	0.017902	0.016956	0.013562	0.018756	0.019365	0.021219	0.019666	0.018566	0.018444	0.020572	0.016965	0.018084	0.01908	0.015843
2061.52	0.016618	0.014834	0.015118	0.016606	0.011446	0.015209	0.01892	0.015697	0.017501	0.013308	0.01669	0.017899	0.016956	0.013515	0.018669	0.019342	0.021067	0.019616	0.018546	0.018421	0.020487	0.016919	0.018064	0.019007	0.015781
2063.44	0.016664	0.014799	0.015027	0.016653	0.011451	0.015196	0.018878	0.015634	0.017482	0.013258	0.016735	0.017906	0.016945	0.013461	0.018544	0.019312	0.020953	0.019548	0.018559	0.018356	0.020425	0.016851	0.018052	0.018951	0.015748
2065.37	0.016733	0.014743	0.015013	0.01669	0.011449	0.015175	0.018791	0.015614	0.017512	0.013209	0.016777	0.017878	0.016886	0.013392	0.018476	0.019256	0.020907	0.019509	0.018562	0.018276	0.02036	0.01679	0.018047	0.018941	0.01573
2067.3	0.016759	0.014687	0.015023	0.016662	0.011402	0.015106	0.018696	0.015633	0.017543	0.013199	0.016754	0.017815	0.016811	0.013314	0.018453	0.019168	0.020899	0.019526	0.018513	0.018238	0.020282	0.016746	0.018044	0.01894	0.015708
2069.23	0.016711	0.014623	0.015025	0.016589	0.011334	0.015019	0.018612	0.01562	0.017547	0.013198	0.016652	0.017742	0.016748	0.013276	0.018415	0.019098	0.020893	0.019559	0.018399	0.018249	0.020189	0.016717	0.018013	0.018893	0.01568
2071.16	0.016635	0.014561	0.01505	0.016522	0.011265	0.014969	0.018549	0.015546	0.01752	0.013153	0.016516	0.017674	0.016696	0.013293	0.018347	0.019103	0.020887	0.019553	0.018286	0.018259	0.020103	0.016692	0.017939	0.018825	0.015648
2073.09	0.016578	0.01451	0.015089	0.016465	0.011189	0.014962	0.018528	0.015471	0.017468	0.013076	0.016409	0.017609	0.016647	0.013312	0.018266	0.019151	0.020868	0.01948	0.018228	0.018229	0.020051	0.016654	0.017854	0.018779	0.015605
2075.01	0.016521	0.014448	0.015103	0.016414	0.011123	0.014973	0.018522	0.01544	0.017412	0.013017	0.016348	0.017547	0.016612	0.013291	0.01821	0.019158	0.020835	0.019366	0.018192	0.018167	0.020016	0.016602	0.017817	0.018759	0.015558
2076.94	0.01644	0.014365	0.015095	0.016397	0.011081	0.014978	0.018486	0.015425	0.017365	0.012976	0.016302	0.017479	0.016604	0.013244	0.018197	0.019102	0.020808	0.019264	0.018132	0.018101	0.019968	0.016549	0.017844	0.018753	0.015521
2078.87	0.016353	0.014314	0.015067	0.016427	0.011042	0.014942	0.018441	0.015389	0.0173	0.012929	0.016277	0.017425	0.016614	0.013214	0.018186	0.019026	0.02079	0.019214	0.018051	0.018055	0.019926	0.016492	0.017892	0.018754	0.015488
2080.8	0.016282	0.014332	0.014988	0.016471	0.011004	0.014857	0.018414	0.015347	0.017215	0.012883	0.016297	0.017422	0.016615	0.013201	0.018141	0.018968	0.020763	0.019216	0.01798	0.018048	0.019927	0.016426	0.017911	0.018748	0.015461
2082.73	0.016234	0.014372	0.014871	0.016484	0.010981	0.014778	0.018375	0.015311	0.017161	0.012848	0.016311	0.017446	0.016598	0.013177	0.018087	0.018939	0.02072	0.019223	0.017935	0.018063	0.01995	0.016385	0.017898	0.018737	0.015438
2084.66	0.016199	0.014364	0.014787	0.016461	0.01095	0.014764	0.018322	0.015264	0.017155	0.012812	0.016268	0.017439	0.016566	0.013139	0.018052	0.018931	0.020663	0.019188	0.017908	0.018053	0.019937	0.016376	0.017872	0.018728	0.015402
2086.59	0.016176	0.014316	0.014763	0.016427	0.010898	0.014814	0.01829	0.015222	0.017164	0.012763	0.016207	0.017409	0.016519	0.013105	0.018038	0.018926	0.020616	0.019138	0.017887	0.018031	0.019891	0.01635	0.017835	0.018702	0.015365
2088.51	0.01618	0.014263	0.014766	0.016392	0.010833	0.014869	0.018269	0.015205	0.017154	0.012695	0.016185	0.017378	0.016442	0.013081	0.018022	0.018898	0.020587	0.019127	0.017857	0.018014	0.019858	0.016281	0.01777	0.018645	0.015361
2090.44	0.016204	0.014215	0.014766	0.016362	0.010759	0.014881	0.018233	0.015197	0.017124	0.012634	0.016201	0.017328	0.016362	0.013067	0.017994	0.018847	0.020563	0.019147	0.017824	0.017966	0.019842	0.016202	0.017686	0.018587	0.01539
2092.37	0.016239	0.014195	0.014773	0.016361	0.010703	0.014874	0.018211	0.015196	0.017111	0.012627	0.016228	0.017287	0.01635	0.013074	0.017993	0.018831	0.020555	0.019177	0.017831	0.017907	0.019828	0.016167	0.017646	0.018589	0.015442
2094.3	0.016308	0.014254	0.014823	0.016411	0.010741	0.014908	0.018252	0.015241	0.017165	0.012687	0.016272	0.017335	0.016445	0.013116	0.018066	0.018911	0.020616	0.019241	0.017929	0.017944	0.019879	0.016223	0.017713	0.018683	0.015538
2096.23	0.016413	0.014393	0.014908	0.016498	0.010879	0.014987	0.018345	0.015338	0.017277	0.012779	0.016367	0.017462	0.016584	0.013187	0.018192	0.019043	0.02075	0.019353	0.018084	0.01809	0.020025	0.016364	0.017853	0.01881	0.015664
2098.16	0.01649	0.014525	0.014961	0.01658	0.011013	0.01506	0.018429	0.01543	0.017379	0.012861	0.016486	0.017566	0.016688	0.013258	0.018307	0.019147	0.020884	0.019474	0.018205	0.01822	0.020157	0.016513	0.017956	0.018871	0.015744
2100.08	0.016511	0.014581	0.014956	0.016632	0.011073	0.01509	0.018483	0.015468	0.017418	0.012922	0.016555	0.017612	0.016744	0.01331	0.018371	0.019213	0.020963	0.019547	0.018251	0.018261	0.020201	0.016598	0.017975	0.01887	0.015748
2102.01	0.016517	0.014567	0.014935	0.016657	0.011082	0.015077	0.01853	0.015462	0.017409	0.012965	0.016562	0.017632	0.01676	0.013343	0.018383	0.019244	0.020987	0.019537	0.018246	0.018253	0.02021	0.016619	0.017968	0.018878	0.01572
2103.94	0.016527	0.014534	0.014926	0.016666	0.011071	0.01506	0.018576	0.015456	0.017407	0.012986	0.016549	0.017648	0.016745	0.013357	0.018374	0.019228	0.020972	0.019469	0.018226	0.018247	0.020216	0.016609	0.017983	0.018908	0.015704
2105.87	0.016533	0.014522	0.014932	0.016661	0.011056	0.015075	0.018613	0.015476	0.017436	0.012995	0.016537	0.017664	0.01674	0.013355	0.018366	0.019204	0.020957	0.019425	0.018216	0.018257	0.020194	0.016605	0.018006	0.018935	0.015715
2107.8	0.016541	0.014537	0.014961	0.016649	0.011053	0.015106	0.018644	0.015519	0.017458	0.013009	0.016521	0.017685	0.016779	0.013356	0.018361	0.019212	0.020987	0.019457	0.018239	0.018287	0.020172	0.016621	0.018027	0.018949	0.015754
2109.73	0.016554	0.01456	0.014998	0.016663	0.01107	0.01512	0.01866	0.015571	0.017451	0.013033	0.016501	0.01771	0.016848	0.013372	0.018368	0.019222	0.021066	0.01955	0.018301	0.018328	0.020202	0.016645	0.018068	0.018962	0.015804
2111.66	0.016553	0.014566	0.015007	0.01671	0.011091	0.01511	0.018649	0.015604	0.017445	0.013049	0.016489	0.017729	0.016887	0.013389	0.01839	0.019201	0.021129	0.019629	0.018374	0.018341	0.020258	0.016652	0.018112	0.018995	0.015829
2113.58	0.016514	0.014541	0.014979	0.016746	0.011077	0.015084	0.018619	0.015578	0.017439	0.013016	0.016482	0.017712	0.016855	0.013381	0.018388	0.019167	0.021118	0.019615	0.018391	0.018296	0.020267	0.016612	0.01811	0.019031	0.015815
2115.51	0.016437	0.014489	0.014941	0.01672	0.010996	0.015048	0.018604	0.015506	0.017395	0.012925	0.016454	0.017645	0.016783	0.01334	0.018346	0.01914	0.021054	0.019529	0.018319	0.01822	0.020221	0.01652	0.018067	0.019021	0.015771
2117.44	0.016368	0.014444	0.01492	0.016641	0.010885	0.015021	0.018624	0.015451	0.017338	0.012837	0.016402	0.017563	0.016729	0.013298	0.018315	0.019125	0.020992	0.019455	0.018216	0.01816	0.020172	0.016426	0.018027	0.018965	0.015715
2119.37	0.016365	0.014436	0.014915	0.016559	0.010819	0.015019	0.018658	0.01544	0.017322	0.012813	0.016369	0.017503	0.016694	0.013288	0.018321	0.019134	0.020953	0.019431	0.018171	0.01814	0.020155	0.016391	0.018009	0.018917	0.015663
2121.3	0.016427	0.014462	0.014932	0.01652	0.010815	0.015029	0.018694	0.015444	0.017345	0.012847	0.016377	0.017476	0.01666	0.013285	0.018331	0.019173	0.020935	0.019455	0.018185	0.018165	0.020177	0.016417	0.018022	0.018909	0.015637
2123.23	0.016507	0.014484	0.014972	0.01655	0.010834	0.015039	0.018747	0.015464	0.017391	0.01291	0.016406	0.017488	0.016642	0.013244	0.018321	0.019226	0.020941	0.019524	0.018197	0.018232	0.020232	0.016458	0.018062	0.018929	0.015661
2125.15	0.016586	0.014489	0.015009	0.016624	0.010871	0.015067	0.018794	0.015531	0.017476	0.012981	0.016439	0.017526	0.016669	0.013192	0.018324	0.019273	0.02098	0.019605	0.018199	0.018313	0.020295	0.01649	0.018103	0.018961	0.015733
2127.08	0.016666	0.014492	0.015021	0.016685	0.01095	0.015128	0.018792	0.015634	0.017586	0.013042	0.016482	0.017548	0.016745	0.013189	0.018385	0.019315	0.021042	0.019659	0.018226	0.018385	0.020337	0.01653	0.018129	0.018987	0.015807
2129.01	0.016734	0.014521	0.015016	0.016693	0.011032	0.015199	0.018779	0.015728	0.017664	0.013072	0.016527	0.017545	0.016846	0.013221	0.018505	0.019374	0.021082	0.019705	0.018291	0.018449	0.020356	0.016584	0.018162	0.019001	0.015844
2130.94	0.016815	0.014636	0.015076	0.016684	0.011094	0.015278	0.018865	0.015824	0.017724	0.013111	0.016586	0.017616	0.016968	0.013262	0.018689	0.019499	0.021117	0.0198	0.01842	0.018542	0.020441	0.016669	0.018257	0.019072	0.015893
2132.87	0.016971	0.014861	0.015292	0.016739	0.011209	0.015416	0.019085	0.01597	0.017859	0.013245	0.016727	0.017861	0.017134	0.013385	0.018968	0.019715	0.02125	0.019963	0.018667	0.018732	0.020689	0.016841	0.018457	0.019275	0.016057
2134.8	0.017253	0.015158	0.01567	0.016916	0.011482	0.01566	0.019378	0.016205	0.018114	0.013521	0.017029	0.018264	0.017376	0.013684	0.019336	0.020016	0.021567	0.020214	0.019048	0.019072	0.021091	0.017138	0.018757	0.01959	0.016388
2136.72	0.017587	0.015446	0.016064	0.017165	0.011858	0.01594	0.019671	0.016486	0.018396	0.013844	0.017414	0.018688	0.017642	0.014057	0.019656	0.020334	0.021974	0.020545	0.019444	0.01945	0.021484	0.01748	0.019065	0.019888	0.016752
2138.65	0.017847	0.015672	0.016322	0.017391	0.012209	0.016164	0.019935	0.016764	0.018605	0.014105	0.017744	0.019042	0.01787	0.014308	0.019862	0.020624	0.02233	0.020914	0.019727	0.019713	0.02175	0.017774	0.019319	0.020103	0.01699
2140.58	0.018023	0.015843	0.016434	0.017553	0.012502	0.016315	0.020174	0.017021	0.018739	0.014318	0.017999	0.019307	0.018066	0.014423	0.020079	0.020904	0.022609	0.021276	0.019907	0.019861	0.021937	0.018013	0.019515	0.020278	0.017143
2142.51	0.018229	0.016009	0.016524	0.017679	0.012771	0.016422	0.020404	0.017249	0.018867	0.014553	0.018223	0.019479	0.01825	0.01456	0.020391	0.021159	0.022839	0.021597	0.020116	0.019999	0.022142	0.018209	0.019662	0.020459	0.017355
2144.44	0.018527	0.016202	0.016703	0.01784	0.013022	0.016561	0.020644	0.017477	0.019058	0.014831	0.018476	0.019628	0.018472	0.014814	0.020739	0.021372	0.023058	0.021875	0.020446	0.020229	0.0224	0.018379	0.019821	0.020668	0.017664
2146.37	0.018836	0.016448	0.016925	0.018081	0.013238	0.016784	0.020906	0.017711	0.01934	0.015124	0.018798	0.019875	0.018766	0.015114	0.02106	0.02164	0.023297	0.022157	0.020832	0.020568	0.022717	0.018606	0.020066	0.020914	0.018014
2148.3	0.019056	0.016768	0.017103	0.018359	0.01341	0.017048	0.021185	0.01791	0.019705	0.015437	0.019123	0.020265	0.019058	0.015368	0.021355	0.022057	0.023563	0.022467	0.021167	0.020921	0.023099	0.018962	0.020382	0.021178	0.018363
2150.22	0.0192	0.017084	0.017271	0.018602	0.013566	0.017277	0.021504	0.018082	0.020101	0.015749	0.019388	0.020686	0.019257	0.015572	0.021645	0.022506	0.023855	0.022763	0.02143	0.021202	0.023498	0.01935	0.020697	0.021427	0.018694
2152.15	0.019398	0.017347	0.017485	0.018792	0.013783	0.017458	0.021923	0.018298	0.020422	0.015991	0.019637	0.020972	0.019406	0.015752	0.021991	0.022795	0.024187	0.02303	0.021649	0.021456	0.023874	0.019635	0.021	0.021682	0.018987
2154.08	0.019778	0.017673	0.017751	0.018968	0.014103	0.017663	0.022438	0.018587	0.020644	0.016214	0.019949	0.021139	0.019603	0.015923	0.022458	0.022971	0.02459	0.023348	0.021881	0.021763	0.024322	0.019897	0.021378	0.022025	0.01928
2156.01	0.020459	0.018245	0.01822	0.019287	0.014644	0.018078	0.022977	0.019023	0.020969	0.016701	0.020468	0.021478	0.020003	0.016209	0.023097	0.023381	0.025227	0.023936	0.022359	0.022235	0.025077	0.020447	0.021969	0.022614	0.019719
2157.94	0.021402	0.019097	0.019046	0.019909	0.015577	0.018791	0.023503	0.019682	0.021597	0.017577	0.021283	0.022179	0.020746	0.016726	0.023851	0.024195	0.026214	0.024885	0.023318	0.022968	0.026134	0.021396	0.022793	0.023488	0.020368
2159.87	0.022035	0.019755	0.01972	0.020501	0.016505	0.019414	0.023878	0.02022	0.022204	0.018324	0.021974	0.022816	0.021515	0.017213	0.024305	0.024853	0.027052	0.025582	0.024318	0.023623	0.026812	0.022138	0.023415	0.024173	0.02087
2161.79	0.021926	0.019672	0.019631	0.020579	0.016733	0.019492	0.023879	0.020247	0.022264	0.018428	0.022002	0.022855	0.021757	0.017306	0.024159	0.024804	0.027101	0.025375	0.02456	0.023673	0.026596	0.022078	0.023394	0.024166	0.020851
2163.72	0.021485	0.019121	0.019075	0.020308	0.016322	0.019122	0.023497	0.019976	0.021871	0.018077	0.021515	0.022469	0.021473	0.01706	0.023717	0.024356	0.026575	0.02461	0.024082	0.023214	0.025907	0.021555	0.022957	0.023681	0.020476
2165.65	0.021122	0.018696	0.018607	0.020027	0.015703	0.018636	0.022933	0.019748	0.021418	0.017542	0.020943	0.022105	0.021	0.016702	0.023324	0.023958	0.02602	0.023935	0.023455	0.022692	0.025295	0.02108	0.022487	0.023158	0.02009
2167.58	0.020797	0.01847	0.018321	0.019767	0.015076	0.018231	0.022417	0.019588	0.021021	0.016902	0.020493	0.021892	0.020518	0.016328	0.022964	0.023668	0.025584	0.023546	0.022941	0.022298	0.024863	0.020712	0.022053	0.022742	0.019824
2169.51	0.020468	0.018216	0.018066	0.019514	0.014544	0.01797	0.022062	0.019425	0.020641	0.016319	0.020195	0.021705	0.020094	0.015996	0.022542	0.02338	0.025226	0.023344	0.022522	0.022011	0.024501	0.020387	0.021644	0.022394	0.019631
2171.44	0.020233	0.017913	0.017791	0.019351	0.014215	0.017836	0.02183	0.019249	0.020356	0.015986	0.02003	0.021466	0.019822	0.015806	0.022151	0.023111	0.024974	0.023233	0.022224	0.021845	0.024145	0.020136	0.021353	0.022098	0.01945
2173.37	0.020134	0.017716	0.017599	0.019316	0.01414	0.017798	0.02169	0.019055	0.02028	0.015937	0.019983	0.021254	0.019814	0.015817	0.021975	0.023008	0.024857	0.023191	0.022128	0.021832	0.023835	0.019973	0.021244	0.021915	0.019328
2175.29	0.020106	0.017674	0.017587	0.01933	0.014247	0.017793	0.021674	0.018828	0.02037	0.016063	0.019985	0.021126	0.020001	0.015954	0.022041	0.023106	0.024819	0.023181	0.022176	0.021874	0.023669	0.019836	0.021257	0.021901	0.019288
2177.22	0.020045	0.017678	0.017688	0.019266	0.014356	0.017764	0.02173	0.018566	0.020454	0.016163	0.019927	0.02103	0.020113	0.016043	0.02218	0.023196	0.024759	0.023118	0.022161	0.021801	0.023696	0.019671	0.021276	0.021968	0.019209
2179.15	0.019947	0.01762	0.017753	0.019133	0.014381	0.017752	0.021758	0.018347	0.020443	0.016139	0.019834	0.020973	0.020032	0.016008	0.022257	0.023144	0.024672	0.023029	0.022036	0.021641	0.023856	0.019565	0.021249	0.021997	0.019054
2181.08	0.019918	0.017521	0.017746	0.019078	0.014387	0.017813	0.021774	0.018287	0.02038	0.016101	0.019826	0.021013	0.019882	0.015937	0.022261	0.023062	0.024642	0.023033	0.021977	0.021588	0.024002	0.019652	0.02119	0.022023	0.018963
2183.01	0.019955	0.017423	0.017721	0.019158	0.014359	0.017847	0.021822	0.018351	0.020324	0.016089	0.019855	0.021054	0.019738	0.015894	0.022175	0.023002	0.024628	0.02308	0.022021	0.021671	0.024016	0.019834	0.021108	0.022089	0.018983
2184.94	0.019941	0.017302	0.017681	0.019282	0.014217	0.017741	0.021804	0.018394	0.020306	0.015968	0.019766	0.020953	0.019607	0.01582	0.022012	0.022866	0.024541	0.023025	0.021989	0.02169	0.023892	0.019871	0.021017	0.022111	0.018996
2186.86	0.019824	0.017142	0.017606	0.019374	0.013999	0.01756	0.021643	0.018356	0.020308	0.015724	0.019556	0.020739	0.019516	0.015674	0.021857	0.022627	0.02445	0.022877	0.021819	0.021522	0.023669	0.019722	0.020945	0.02201	0.018928
2188.79	0.019637	0.016949	0.017539	0.019391	0.013793	0.017405	0.021449	0.018262	0.020241	0.01552	0.019349	0.020539	0.019417	0.015502	0.021706	0.022373	0.024422	0.0227	0.021644	0.021271	0.023415	0.019528	0.020867	0.021842	0.018797
2190.72	0.019438	0.016764	0.017522	0.019307	0.013614	0.017282	0.02133	0.018146	0.020093	0.015455	0.019199	0.020432	0.01926	0.015357	0.021503	0.022178	0.024398	0.022496	0.021538	0.021085	0.023248	0.019357	0.020741	0.021706	0.018642
2192.65	0.019295	0.016682	0.017504	0.019174	0.013476	0.017175	0.021233	0.018039	0.019973	0.015461	0.019084	0.020416	0.019113	0.015253	0.021291	0.022047	0.024303	0.022295	0.021433	0.021001	0.023199	0.019175	0.020623	0.021625	0.018492
2194.58	0.019228	0.016706	0.017445	0.019085	0.013427	0.017072	0.021121	0.017934	0.019936	0.015429	0.018997	0.020443	0.019043	0.015195	0.02115	0.02197	0.024136	0.02214	0.021261	0.020975	0.023168	0.018986	0.020584	0.021564	0.018382
2196.51	0.01919	0.016701	0.017379	0.01903	0.013427	0.016973	0.021078	0.017815	0.0199	0.015343	0.018948	0.020456	0.019025	0.01519	0.021091	0.021918	0.023946	0.02204	0.021038	0.020959	0.023078	0.018861	0.020552	0.021507	0.018327
2198.44	0.01915	0.016602	0.017306	0.018938	0.01337	0.016906	0.021112	0.017706	0.019806	0.015254	0.018928	0.020401	0.019018	0.015219	0.02107	0.021848	0.023807	0.021999	0.020843	0.020919	0.022951	0.018838	0.020428	0.021446	0.018291
2200.36	0.019121	0.016515	0.017189	0.018813	0.013249	0.016872	0.021099	0.017625	0.019687	0.015182	0.018899	0.020266	0.019004	0.015239	0.021032	0.021759	0.023738	0.021999	0.02073	0.020838	0.022833	0.01886	0.020288	0.021369	0.018241
2202.29	0.019093	0.016534	0.017051	0.018718	0.013131	0.016854	0.021004	0.017569	0.019587	0.01511	0.018827	0.020109	0.018961	0.015219	0.020955	0.021705	0.023708	0.02198	0.020666	0.020723	0.02278	0.018844	0.020236	0.021279	0.018191
2204.22	0.019036	0.016599	0.016941	0.018687	0.013028	0.01686	0.02093	0.017542	0.019498	0.01501	0.018714	0.020001	0.018877	0.015169	0.020847	0.021714	0.02369	0.021916	0.020611	0.020602	0.022809	0.018791	0.020225	0.021206	0.01817
2206.15	0.018976	0.016588	0.01686	0.018705	0.012941	0.016872	0.020907	0.017524	0.019422	0.014883	0.01861	0.019947	0.018786	0.015106	0.020742	0.021739	0.02367	0.021843	0.020603	0.020508	0.022824	0.018744	0.020183	0.021183	0.018171
2208.08	0.018954	0.01648	0.01679	0.0187	0.012901	0.016852	0.020867	0.017476	0.019384	0.014781	0.018579	0.019896	0.018747	0.015057	0.020701	0.021708	0.023635	0.021788	0.020655	0.020453	0.022731	0.018693	0.020129	0.02119	0.018178
2210.01	0.018936	0.016379	0.016733	0.018632	0.012876	0.016811	0.020767	0.017402	0.019378	0.014741	0.018596	0.01983	0.018752	0.015059	0.020731	0.021626	0.023583	0.021759	0.020691	0.020388	0.022602	0.01862	0.020069	0.021185	0.01818
2211.93	0.018855	0.01635	0.016694	0.018559	0.012808	0.016783	0.020638	0.017367	0.019371	0.01472	0.018569	0.019777	0.018729	0.015081	0.020732	0.021572	0.023519	0.021759	0.020667	0.020283	0.022548	0.018557	0.019986	0.021148	0.018155
2213.86	0.018719	0.016329	0.016661	0.018544	0.012744	0.016754	0.020549	0.017388	0.019336	0.014658	0.018521	0.019752	0.018663	0.015062	0.020624	0.021555	0.023445	0.021759	0.020612	0.020216	0.02255	0.018529	0.019921	0.021097	0.018094
2215.79	0.018596	0.016235	0.016614	0.01856	0.012748	0.016698	0.02053	0.017395	0.019279	0.014562	0.01854	0.019732	0.018621	0.014993	0.02047	0.021487	0.023373	0.021708	0.020564	0.020246	0.022532	0.018501	0.019901	0.021066	0.018026
2217.72	0.018529	0.016092	0.016567	0.018557	0.012778	0.016632	0.020519	0.017334	0.019238	0.014507	0.018564	0.019684	0.018614	0.014886	0.020376	0.021338	0.023315	0.021599	0.020546	0.020304	0.022489	0.018427	0.019879	0.021067	0.017971
2219.65	0.018518	0.015989	0.016546	0.018528	0.012764	0.01661	0.020451	0.017229	0.019227	0.014534	0.018476	0.01959	0.018591	0.01477	0.020362	0.0212	0.023252	0.021487	0.020551	0.020303	0.022437	0.018315	0.019835	0.021075	0.017919
2221.58	0.018536	0.01596	0.016531	0.018498	0.012695	0.016619	0.020362	0.017126	0.019206	0.014582	0.018305	0.01947	0.018536	0.014698	0.020388	0.021174	0.023178	0.02144	0.02052	0.020252	0.022362	0.018224	0.01981	0.02106	0.017862
2223.51	0.018548	0.015968	0.016484	0.018476	0.012592	0.016574	0.020328	0.017056	0.019139	0.014546	0.018151	0.019362	0.018483	0.014679	0.020399	0.021246	0.023128	0.021474	0.02041	0.020194	0.022285	0.01819	0.019825	0.021021	0.017795
2225.43	0.018543	0.015962	0.016419	0.018448	0.012474	0.016469	0.020341	0.017039	0.019043	0.014414	0.018063	0.0193	0.018458	0.014661	0.020366	0.021286	0.023091	0.021527	0.020288	0.020149	0.022239	0.018182	0.019845	0.020964	0.017728
2227.36	0.018546	0.015933	0.016364	0.018407	0.012387	0.01641	0.020341	0.017058	0.018973	0.014272	0.018036	0.019294	0.018478	0.014629	0.020307	0.021202	0.023027	0.021539	0.020228	0.020117	0.022203	0.01815	0.01982	0.020879	0.017688
2229.29	0.018546	0.015935	0.016319	0.018374	0.012355	0.016446	0.020332	0.017061	0.018959	0.014181	0.018032	0.019322	0.018528	0.01462	0.020253	0.021044	0.022947	0.021518	0.020206	0.020089	0.02215	0.018105	0.01974	0.020772	0.017688
2231.22	0.018499	0.016	0.016296	0.018347	0.012335	0.016479	0.020334	0.017032	0.01898	0.01412	0.018019	0.019365	0.018525	0.014635	0.020217	0.020914	0.022897	0.021447	0.020159	0.020053	0.022093	0.018097	0.019648	0.02069	0.017701
2233.15	0.018408	0.016045	0.016321	0.018301	0.012291	0.016416	0.020316	0.017	0.018988	0.01407	0.017988	0.019411	0.018418	0.014638	0.020189	0.020858	0.022901	0.021303	0.020071	0.020005	0.022033	0.01812	0.019579	0.020657	0.017679
2235.08	0.018319	0.015992	0.016363	0.018259	0.012239	0.016316	0.020265	0.016971	0.01896	0.014043	0.017951	0.019422	0.018284	0.014631	0.020157	0.020845	0.022934	0.021158	0.019973	0.019938	0.021963	0.018126	0.019536	0.020633	0.017611
2237	0.01825	0.015903	0.016364	0.01826	0.01219	0.016279	0.020208	0.016933	0.018916	0.014038	0.017928	0.019361	0.018216	0.014634	0.020115	0.020828	0.022936	0.021084	0.0199	0.019856	0.021923	0.018098	0.019496	0.020595	0.01754
2238.93	0.018203	0.015864	0.016324	0.018286	0.012135	0.016297	0.020154	0.016899	0.018885	0.014037	0.01792	0.019264	0.018207	0.014631	0.020056	0.020789	0.022879	0.021062	0.01986	0.019788	0.021942	0.018039	0.019448	0.020577	0.017493
2240.86	0.018192	0.015842	0.016284	0.018294	0.012077	0.016315	0.020099	0.016862	0.018848	0.01403	0.017907	0.019188	0.018205	0.014599	0.019981	0.020735	0.022795	0.021067	0.019829	0.019747	0.021962	0.01796	0.019391	0.020584	0.017448
2242.79	0.018203	0.015769	0.016262	0.018258	0.012032	0.016337	0.020062	0.016795	0.018785	0.014021	0.017886	0.019132	0.018193	0.014546	0.019905	0.020691	0.022714	0.021076	0.019786	0.019708	0.021915	0.017876	0.019311	0.020584	0.017378
2244.72	0.018186	0.015656	0.016246	0.018189	0.012012	0.016366	0.02004	0.016716	0.01874	0.014024	0.017864	0.019097	0.01817	0.014509	0.019846	0.020683	0.022666	0.021041	0.019723	0.019665	0.02181	0.017801	0.019208	0.020571	0.017314
2246.65	0.018124	0.015571	0.016223	0.018148	0.012003	0.016363	0.020012	0.016671	0.018734	0.014032	0.01783	0.019097	0.018117	0.014501	0.019814	0.020679	0.022664	0.020969	0.019637	0.019627	0.021697	0.017732	0.019121	0.020546	0.017294
2248.58	0.01804	0.015543	0.016189	0.01816	0.011969	0.016325	0.02	0.016661	0.018718	0.013999	0.017788	0.019105	0.018044	0.014498	0.019799	0.02063	0.022662	0.020915	0.019546	0.019581	0.021599	0.017664	0.019081	0.020486	0.017282
2250.5	0.017963	0.015555	0.016163	0.018182	0.011914	0.016289	0.020016	0.016667	0.018679	0.013919	0.017762	0.019085	0.018008	0.014494	0.019786	0.020556	0.022624	0.020898	0.01948	0.019522	0.021535	0.017615	0.019071	0.0204	0.017227
2252.43	0.017928	0.015603	0.016181	0.018213	0.011905	0.016272	0.020029	0.016703	0.018674	0.013859	0.017775	0.019067	0.018049	0.01452	0.019794	0.020531	0.022604	0.02092	0.019455	0.019478	0.021524	0.017603	0.019063	0.020352	0.01716
2254.36	0.01798	0.015684	0.016238	0.018294	0.011979	0.016274	0.020034	0.016778	0.018732	0.013872	0.017837	0.019084	0.018146	0.014589	0.019846	0.020603	0.022658	0.020971	0.019475	0.019459	0.021548	0.01762	0.019043	0.020377	0.017157
2256.29	0.018096	0.015764	0.016275	0.018392	0.012076	0.016304	0.020053	0.016853	0.01881	0.01392	0.017898	0.019114	0.018226	0.014655	0.019901	0.020717	0.022734	0.021006	0.019506	0.019435	0.02156	0.017629	0.019005	0.020422	0.017201
2258.22	0.018173	0.015807	0.016258	0.018429	0.012118	0.016354	0.02007	0.016875	0.018853	0.01394	0.017878	0.019128	0.018213	0.014674	0.019907	0.020775	0.022738	0.020969	0.019493	0.019394	0.021531	0.017588	0.018958	0.020421	0.017189
2260.15	0.018164	0.015819	0.016225	0.018414	0.012101	0.016406	0.020062	0.016843	0.018846	0.013925	0.017791	0.019131	0.018115	0.014671	0.019876	0.020754	0.02268	0.020876	0.019437	0.019364	0.021469	0.017506	0.018926	0.020357	0.017099
2262.07	0.01814	0.015818	0.016223	0.018399	0.01207	0.016441	0.020044	0.016797	0.018818	0.013927	0.017733	0.019128	0.018025	0.014684	0.019849	0.020704	0.022632	0.020804	0.019385	0.01936	0.021414	0.017424	0.018922	0.020264	0.017013
2264	0.018164	0.015824	0.016253	0.018404	0.012065	0.016459	0.020057	0.01678	0.018824	0.01398	0.017759	0.019123	0.018016	0.014703	0.019843	0.020677	0.022626	0.020801	0.019371	0.019374	0.021403	0.017356	0.018943	0.020211	0.016983
2265.93	0.018214	0.015845	0.016285	0.018437	0.01209	0.01648	0.020102	0.016813	0.018866	0.014052	0.017818	0.019139	0.018081	0.014722	0.019856	0.020694	0.022648	0.020834	0.019396	0.019402	0.021422	0.017308	0.018976	0.020221	0.016985
2267.86	0.01823	0.015875	0.016298	0.018491	0.012115	0.016511	0.020131	0.016873	0.018891	0.014087	0.017843	0.019196	0.018157	0.014759	0.019878	0.020734	0.022663	0.020861	0.019426	0.019428	0.021423	0.017312	0.019001	0.020253	0.016991
2269.79	0.0182	0.015885	0.016308	0.018534	0.012113	0.016537	0.020117	0.016911	0.018873	0.014071	0.017842	0.019261	0.018204	0.014803	0.01989	0.020763	0.022648	0.020877	0.019424	0.019426	0.021408	0.017371	0.019008	0.020276	0.017004
2271.72	0.018169	0.015854	0.016339	0.01856	0.012101	0.01656	0.02009	0.016907	0.018849	0.014037	0.017849	0.019296	0.01824	0.014822	0.019875	0.020771	0.022627	0.020893	0.019392	0.019387	0.021413	0.017438	0.019001	0.020296	0.017037
2273.65	0.018166	0.015796	0.016373	0.018597	0.012099	0.016575	0.020072	0.016883	0.01886	0.014015	0.017865	0.019302	0.018283	0.014817	0.01985	0.020773	0.022637	0.020899	0.019362	0.01934	0.021434	0.017482	0.018996	0.020311	0.017077
2275.57	0.018179	0.015763	0.016391	0.018645	0.0121	0.016562	0.020066	0.016864	0.018902	0.014007	0.017879	0.019299	0.018313	0.014821	0.019849	0.020786	0.02268	0.020891	0.019363	0.019334	0.021448	0.017518	0.018998	0.020336	0.017113
2277.5	0.018192	0.015783	0.01641	0.018671	0.012095	0.016525	0.020073	0.016869	0.018957	0.014005	0.017896	0.01929	0.018313	0.014836	0.019886	0.020808	0.02273	0.020902	0.019407	0.019398	0.021469	0.017563	0.019002	0.020408	0.017155
2279.43	0.018221	0.015837	0.016436	0.018679	0.012101	0.016502	0.020097	0.016909	0.019013	0.014014	0.017921	0.019296	0.018307	0.014863	0.019939	0.020837	0.022793	0.020958	0.019486	0.019509	0.02152	0.01761	0.019023	0.020527	0.017217
2281.36	0.018289	0.015901	0.016468	0.018719	0.012147	0.016519	0.020142	0.016985	0.01906	0.014055	0.017968	0.019355	0.018339	0.014927	0.019988	0.020885	0.022892	0.021034	0.01957	0.019613	0.021586	0.017664	0.019072	0.020652	0.017289
2283.29	0.018382	0.015975	0.01652	0.018826	0.012242	0.016593	0.020213	0.017073	0.019096	0.014133	0.018045	0.019462	0.018424	0.015038	0.020037	0.020951	0.022994	0.021086	0.019628	0.019659	0.021628	0.017717	0.019114	0.020715	0.017324
2285.22	0.018454	0.016063	0.016593	0.018973	0.012353	0.016726	0.020303	0.017155	0.019124	0.014225	0.018132	0.019568	0.018519	0.015165	0.020088	0.021012	0.023018	0.021083	0.019624	0.019621	0.021605	0.01771	0.019084	0.020657	0.017272
2287.14	0.018455	0.016058	0.016591	0.018971	0.012342	0.016722	0.020308	0.017154	0.019128	0.01422	0.018131	0.019565	0.018522	0.015161	0.020093	0.021017	0.023027	0.021094	0.019632	0.019631	0.021616	0.017717	0.019096	0.020669	0.01728
2289.07	0.018455	0.016053	0.01659	0.018969	0.012332	0.016718	0.020312	0.017152	0.019131	0.014214	0.01813	0.019562	0.018525	0.015157	0.020099	0.021021	0.023035	0.021105	0.01964	0.019642	0.021628	0.017725	0.019107	0.020681	0.017288
2291	0.018456	0.016048	0.016589	0.018967	0.012321	0.016714	0.020317	0.017151	0.019135	0.014209	0.018129	0.019559	0.018528	0.015153	0.020104	0.021026	0.023044	0.021116	0.019648	0.019653	0.021639	0.017732	0.019119	0.020693	0.017297
2292.93	0.018456	0.016043	0.016588	0.018965	0.01231	0.01671	0.020322	0.01715	0.019138	0.014203	0.018128	0.019556	0.018531	0.015148	0.02011	0.02103	0.023053	0.021127	0.019656	0.019664	0.02165	0.01774	0.01913	0.020705	0.017305
2294.86	0.018457	0.016038	0.016587	0.018962	0.012299	0.016706	0.020327	0.017148	0.019142	0.014197	0.018126	0.019553	0.018533	0.015144	0.020115	0.021034	0.023062	0.021138	0.019664	0.019675	0.021662	0.017747	0.019142	0.020717	0.017314
2296.79	0.018457	0.016033	0.016585	0.01896	0.012288	0.016702	0.020332	0.017147	0.019145	0.014192	0.018125	0.01955	0.018536	0.01514	0.020121	0.021039	0.02307	0.021149	0.019672	0.019686	0.021673	0.017755	0.019154	0.020729	0.017322
2298.71	0.018458	0.016028	0.016584	0.018958	0.012277	0.016698	0.020336	0.017145	0.019148	0.014186	0.018124	0.019547	0.018539	0.015135	0.020126	0.021043	0.023079	0.02116	0.019679	0.019697	0.021684	0.017762	0.019165	0.020741	0.01733
2300.64	0.018458	0.016023	0.016583	0.018955	0.012267	0.016694	0.020341	0.017144	0.019152	0.01418	0.018123	0.019544	0.018542	0.015131	0.020132	0.021047	0.023088	0.021171	0.019687	0.019707	0.021696	0.01777	0.019177	0.020753	0.017338
2302.57	0.018458	0.016018	0.016581	0.018953	0.012256	0.01669	0.020346	0.017143	0.019155	0.014174	0.018122	0.019541	0.018545	0.015127	0.020137	0.021052	0.023096	0.021182	0.019695	0.019718	0.021707	0.017777	0.019189	0.020765	0.017347
2304.5	0.018458	0.016013	0.01658	0.018951	0.012245	0.016686	0.02035	0.017141	0.019158	0.014168	0.01812	0.019538	0.018547	0.015122	0.020143	0.021056	0.023105	0.021193	0.019703	0.019729	0.021718	0.017785	0.0192	0.020777	0.017355
2306.43	0.018459	0.016008	0.016579	0.018948	0.012234	0.016682	0.020355	0.01714	0.019162	0.014163	0.018119	0.019534	0.01855	0.015118	0.020148	0.02106	0.023114	0.021204	0.019711	0.01974	0.02173	0.017792	0.019212	0.020789	0.017363
2308.36	0.018459	0.016003	0.016577	0.018946	0.012222	0.016678	0.02036	0.017138	0.019165	0.014157	0.018118	0.019531	0.018553	0.015113	0.020153	0.021064	0.023122	0.021215	0.019719	0.019751	0.021741	0.017799	0.019223	0.020801	0.017371
2310.29	0.018459	0.015998	0.016576	0.018943	0.012211	0.016674	0.020364	0.017136	0.019168	0.014151	0.018117	0.019528	0.018555	0.015109	0.020159	0.021069	0.023131	0.021226	0.019727	0.019761	0.021752	0.017807	0.019235	0.020813	0.01738
2312.21	0.018459	0.015992	0.016574	0.018941	0.0122	0.016669	0.020369	0.017135	0.019171	0.014145	0.018115	0.019525	0.018558	0.015104	0.020164	0.021073	0.02314	0.021236	0.019734	0.019772	0.021764	0.017814	0.019246	0.020825	0.017388
2314.14	0.01846	0.015987	0.016573	0.018938	0.012189	0.016665	0.020374	0.017133	0.019175	0.014139	0.018114	0.019521	0.018561	0.0151	0.020169	0.021077	0.023148	0.021247	0.019742	0.019783	0.021775	0.017821	0.019258	0.020837	0.017396
2316.07	0.01846	0.015982	0.016571	0.018935	0.012178	0.016661	0.020378	0.017132	0.019178	0.014133	0.018112	0.019518	0.018563	0.015095	0.020175	0.021081	0.023157	0.021258	0.01975	0.019794	0.021786	0.017829	0.019269	0.020848	0.017404
2318	0.01846	0.015977	0.01657	0.018933	0.012167	0.016657	0.020383	0.01713	0.019181	0.014127	0.018111	0.019515	0.018566	0.01509	0.02018	0.021085	0.023165	0.021269	0.019758	0.019805	0.021797	0.017836	0.019281	0.02086	0.017413
2319.93	0.01846	0.015971	0.016568	0.01893	0.012155	0.016652	0.020387	0.017128	0.019184	0.014121	0.018109	0.019511	0.018568	0.015086	0.020185	0.021089	0.023174	0.02128	0.019766	0.019815	0.021809	0.017843	0.019292	0.020872	0.017421
2321.86	0.01846	0.015966	0.016567	0.018927	0.012144	0.016648	0.020392	0.017126	0.019187	0.014115	0.018108	0.019508	0.018571	0.015081	0.02019	0.021093	0.023182	0.021291	0.019773	0.019826	0.02182	0.017851	0.019304	0.020884	0.017429
2323.78	0.01846	0.01596	0.016565	0.018925	0.012133	0.016644	0.020396	0.017125	0.01919	0.014109	0.018106	0.019504	0.018574	0.015076	0.020196	0.021098	0.023191	0.021302	0.019781	0.019837	0.021831	0.017858	0.019315	0.020896	0.017437
2325.71	0.01846	0.015955	0.016563	0.018922	0.012121	0.016639	0.020401	0.017123	0.019193	0.014102	0.018105	0.019501	0.018576	0.015071	0.020201	0.021102	0.023199	0.021312	0.019789	0.019847	0.021842	0.017865	0.019327	0.020908	0.017445
2327.64	0.01846	0.015949	0.016562	0.018919	0.01211	0.016635	0.020405	0.017121	0.019197	0.014096	0.018103	0.019497	0.018579	0.015067	0.020206	0.021106	0.023208	0.021323	0.019797	0.019858	0.021853	0.017873	0.019338	0.02092	0.017453
2329.57	0.01846	0.015944	0.01656	0.018916	0.012098	0.01663	0.020409	0.017119	0.0192	0.01409	0.018102	0.019493	0.018581	0.015062	0.020211	0.02111	0.023216	0.021334	0.019804	0.019869	0.021865	0.01788	0.01935	0.020931	0.017462
2331.5	0.01846	0.015938	0.016558	0.018914	0.012087	0.016626	0.020414	0.017117	0.019203	0.014084	0.0181	0.01949	0.018583	0.015057	0.020216	0.021114	0.023224	0.021345	0.019812	0.019879	0.021876	0.017887	0.019361	0.020943	0.01747
2333.43	0.01846	0.015933	0.016556	0.018911	0.012075	0.016621	0.020418	0.017116	0.019206	0.014078	0.018098	0.019486	0.018586	0.015052	0.020221	0.021117	0.023233	0.021356	0.01982	0.01989	0.021887	0.017894	0.019373	0.020955	0.017478
2335.36	0.01846	0.015927	0.016555	0.018908	0.012064	0.016617	0.020422	0.017114	0.019209	0.014071	0.018097	0.019483	0.018588	0.015047	0.020226	0.021121	0.023241	0.021366	0.019827	0.019901	0.021898	0.017901	0.019384	0.020967	0.017486
2337.28	0.01846	0.015922	0.016553	0.018905	0.012052	0.016612	0.020427	0.017112	0.019212	0.014065	0.018095	0.019479	0.018591	0.015042	0.020232	0.021125	0.023249	0.021377	0.019835	0.019911	0.021909	0.017909	0.019396	0.020979	0.017494
2339.21	0.018459	0.015916	0.016551	0.018902	0.012041	0.016607	0.020431	0.01711	0.019214	0.014059	0.018093	0.019475	0.018593	0.015037	0.020237	0.021129	0.023258	0.021388	0.019842	0.019922	0.02192	0.017916	0.019407	0.02099	0.017502
2341.14	0.018459	0.01591	0.016549	0.018899	0.012029	0.016603	0.020435	0.017108	0.019217	0.014052	0.018091	0.019471	0.018595	0.015032	0.020242	0.021133	0.023266	0.021399	0.01985	0.019933	0.021931	0.017923	0.019419	0.021002	0.01751
2343.07	0.018459	0.015905	0.016547	0.018896	0.012017	0.016598	0.02044	0.017106	0.01922	0.014046	0.01809	0.019467	0.018598	0.015027	0.020247	0.021137	0.023274	0.021409	0.019858	0.019943	0.021942	0.01793	0.01943	0.021014	0.017518
2345	0.018459	0.015899	0.016545	0.018893	0.012006	0.016593	0.020444	0.017104	0.019223	0.014039	0.018088	0.019464	0.0186	0.015022	0.020252	0.021141	0.023283	0.02142	0.019865	0.019954	0.021953	0.017937	0.019442	0.021026	0.017526
2346.93	0.018458	0.015893	0.016543	0.01889	0.011994	0.016589	0.020448	0.017102	0.019226	0.014033	0.018086	0.01946	0.018602	0.015017	0.020257	0.021144	0.023291	0.021431	0.019873	0.019965	0.021965	0.017944	0.019453	0.021037	0.017534
2348.85	0.018458	0.015887	0.016541	0.018887	0.011982	0.016584	0.020452	0.0171	0.019229	0.014026	0.018084	0.019456	0.018604	0.015012	0.020262	0.021148	0.023299	0.021441	0.01988	0.019975	0.021976	0.017952	0.019464	0.021049	0.017542
2350.78	0.018458	0.015881	0.016539	0.018883	0.01197	0.016579	0.020456	0.017097	0.019232	0.01402	0.018082	0.019452	0.018607	0.015007	0.020267	0.021152	0.023307	0.021452	0.019888	0.019986	0.021987	0.017959	0.019476	0.021061	0.01755
2352.71	0.018457	0.015875	0.016537	0.01888	0.011958	0.016574	0.020461	0.017095	0.019234	0.014013	0.01808	0.019448	0.018609	0.015002	0.020271	0.021156	0.023316	0.021463	0.019895	0.019996	0.021998	0.017966	0.019487	0.021072	0.017558
2354.64	0.018457	0.01587	0.016535	0.018877	0.011946	0.016569	0.020465	0.017093	0.019237	0.014007	0.018078	0.019444	0.018611	0.014997	0.020276	0.021159	0.023324	0.021473	0.019903	0.020007	0.022009	0.017973	0.019499	0.021084	0.017566
2356.57	0.018457	0.015864	0.016533	0.018874	0.011934	0.016564	0.020469	0.017091	0.01924	0.014	0.018076	0.01944	0.018613	0.014991	0.020281	0.021163	0.023332	0.021484	0.01991	0.020017	0.02202	0.01798	0.01951	0.021096	0.017574
2358.5	0.018456	0.015858	0.016531	0.018871	0.011922	0.016559	0.020473	0.017089	0.019243	0.013993	0.018074	0.019436	0.018615	0.014986	0.020286	0.021167	0.02334	0.021495	0.019918	0.020028	0.022031	0.017987	0.019521	0.021108	0.017582
2360.43	0.018456	0.015852	0.016529	0.018867	0.01191	0.016554	0.020477	0.017086	0.019245	0.013987	0.018072	0.019432	0.018617	0.014981	0.020291	0.02117	0.023348	0.021505	0.019925	0.020038	0.022042	0.017994	0.019533	0.021119	0.01759
2362.35	0.018455	0.015846	0.016527	0.018864	0.011898	0.016549	0.020481	0.017084	0.019248	0.01398	0.01807	0.019427	0.01862	0.014976	0.020296	0.021174	0.023356	0.021516	0.019933	0.020049	0.022053	0.018001	0.019544	0.021131	0.017598
2364.28	0.018455	0.01584	0.016525	0.018861	0.011886	0.016544	0.020485	0.017082	0.019251	0.013973	0.018068	0.019423	0.018622	0.01497	0.020301	0.021177	0.023365	0.021526	0.01994	0.02006	0.022064	0.018008	0.019555	0.021142	0.017606
2366.21	0.018454	0.015833	0.016523	0.018857	0.011874	0.016539	0.020489	0.017079	0.019253	0.013966	0.018066	0.019419	0.018624	0.014965	0.020305	0.021181	0.023373	0.021537	0.019948	0.02007	0.022075	0.018015	0.019567	0.021154	0.017614
2368.14	0.018454	0.015827	0.01652	0.018854	0.011862	0.016534	0.020493	0.017077	0.019256	0.01396	0.018063	0.019415	0.018626	0.014959	0.02031	0.021185	0.023381	0.021548	0.019955	0.020081	0.022085	0.018022	0.019578	0.021166	0.017622
2370.07	0.018453	0.015821	0.016518	0.01885	0.01185	0.016529	0.020497	0.017075	0.019259	0.013953	0.018061	0.019411	0.018628	0.014954	0.020315	0.021188	0.023389	0.021558	0.019962	0.020091	0.022096	0.018029	0.019589	0.021177	0.01763
2372	0.018453	0.015815	0.016516	0.018847	0.011837	0.016524	0.020501	0.017072	0.019261	0.013946	0.018059	0.019406	0.01863	0.014949	0.02032	0.021192	0.023397	0.021569	0.01997	0.020101	0.022107	0.018036	0.019601	0.021189	0.017638
2373.92	0.018452	0.015809	0.016514	0.018843	0.011825	0.016519	0.020505	0.01707	0.019264	0.013939	0.018057	0.019402	0.018632	0.014943	0.020324	0.021195	0.023405	0.021579	0.019977	0.020112	0.022118	0.018043	0.019612	0.021201	0.017646
2375.85	0.018451	0.015803	0.016511	0.01884	0.011813	0.016514	0.020509	0.017067	0.019266	0.013932	0.018055	0.019398	0.018634	0.014938	0.020329	0.021198	0.023413	0.02159	0.019984	0.020122	0.022129	0.01805	0.019623	0.021212	0.017654
2377.78	0.018451	0.015796	0.016509	0.018836	0.011801	0.016508	0.020513	0.017065	0.019269	0.013925	0.018052	0.019393	0.018636	0.014932	0.020334	0.021202	0.023421	0.0216	0.019992	0.020133	0.02214	0.018057	0.019635	0.021224	0.017662
2379.71	0.01845	0.01579	0.016507	0.018832	0.011788	0.016503	0.020517	0.017062	0.019271	0.013918	0.01805	0.019389	0.018638	0.014927	0.020338	0.021205	0.023429	0.021611	0.019999	0.020143	0.022151	0.018064	0.019646	0.021235	0.017669
2381.64	0.018449	0.015784	0.016504	0.018829	0.011776	0.016498	0.020521	0.01706	0.019274	0.013911	0.018048	0.019384	0.018639	0.014921	0.020343	0.021209	0.023437	0.021621	0.020006	0.020154	0.022162	0.018071	0.019657	0.021247	0.017677
2383.57	0.018449	0.015777	0.016502	0.018825	0.011763	0.016492	0.020524	0.017057	0.019276	0.013904	0.018045	0.01938	0.018641	0.014915	0.020348	0.021212	0.023445	0.021632	0.020014	0.020164	0.022173	0.018078	0.019668	0.021258	0.017685
2385.5	0.018448	0.015771	0.016499	0.018821	0.011751	0.016487	0.020528	0.017055	0.019278	0.013897	0.018043	0.019375	0.018643	0.01491	0.020352	0.021215	0.023452	0.021642	0.020021	0.020175	0.022183	0.018085	0.01968	0.02127	0.017693
2387.42	0.018447	0.015764	0.016497	0.018818	0.011738	0.016482	0.020532	0.017052	0.019281	0.01389	0.01804	0.019371	0.018645	0.014904	0.020357	0.021219	0.02346	0.021653	0.020028	0.020185	0.022194	0.018091	0.019691	0.021282	0.017701
2389.35	0.018446	0.015758	0.016494	0.018814	0.011726	0.016476	0.020536	0.017049	0.019283	0.013883	0.018038	0.019366	0.018647	0.014898	0.020361	0.021222	0.023468	0.021663	0.020035	0.020195	0.022205	0.018098	0.019702	0.021293	0.017709
2391.28	0.018445	0.015751	0.016492	0.01881	0.011713	0.016471	0.020539	0.017047	0.019286	0.013876	0.018035	0.019361	0.018648	0.014893	0.020366	0.021225	0.023476	0.021673	0.020043	0.020206	0.022216	0.018105	0.019713	0.021305	0.017716
2393.21	0.018444	0.015745	0.016489	0.018806	0.0117	0.016465	0.020543	0.017044	0.019288	0.013869	0.018033	0.019357	0.01865	0.014887	0.020371	0.021229	0.023484	0.021684	0.02005	0.020216	0.022227	0.018112	0.019725	0.021316	0.017724
2395.14	0.018444	0.015738	0.016487	0.018802	0.011688	0.01646	0.020547	0.017041	0.01929	0.013861	0.01803	0.019352	0.018652	0.014881	0.020375	0.021232	0.023492	0.021694	0.020057	0.020226	0.022237	0.018119	0.019736	0.021328	0.017732
2397.07	0.018443	0.015732	0.016484	0.018799	0.011675	0.016454	0.020551	0.017038	0.019293	0.013854	0.018028	0.019347	0.018654	0.014875	0.02038	0.021235	0.0235	0.021705	0.020064	0.020237	0.022248	0.018126	0.019747	0.021339	0.01774
2398.99	0.018485	0.015762	0.016512	0.018859	0.011725	0.016499	0.020597	0.017095	0.019344	0.0139	0.018055	0.019375	0.018686	0.014896	0.020398	0.021281	0.023564	0.021758	0.02016	0.020306	0.022334	0.018189	0.019826	0.021405	0.017778
2400.92	0.018526	0.015791	0.016538	0.018926	0.011767	0.01655	0.020641	0.017147	0.019397	0.013937	0.018088	0.019405	0.018729	0.014916	0.020421	0.021321	0.023632	0.02181	0.020244	0.02038	0.022429	0.018238	0.019901	0.021464	0.017816
2402.85	0.018565	0.015832	0.016573	0.018978	0.011797	0.016599	0.020689	0.017192	0.019448	0.013976	0.018136	0.019456	0.01878	0.014946	0.020472	0.021363	0.023697	0.021876	0.020315	0.020445	0.022521	0.01829	0.019964	0.02152	0.017863
2404.78	0.01863	0.015896	0.016629	0.019026	0.011835	0.016652	0.020756	0.017253	0.019505	0.014041	0.018212	0.019544	0.018848	0.015005	0.020557	0.021431	0.023765	0.02197	0.020399	0.020503	0.02262	0.018377	0.020031	0.021585	0.017932
2406.71	0.018729	0.015976	0.016703	0.019095	0.011903	0.016721	0.020846	0.017343	0.019574	0.01413	0.01831	0.019651	0.018943	0.015088	0.020663	0.021534	0.023853	0.022081	0.020511	0.020574	0.022731	0.0185	0.02012	0.021665	0.018018
2408.64	0.018817	0.016046	0.016772	0.019177	0.01199	0.016787	0.020938	0.017431	0.019649	0.01421	0.0184	0.019744	0.019035	0.015164	0.020758	0.021643	0.023966	0.022177	0.020621	0.020663	0.022834	0.018611	0.020215	0.021748	0.018097
2410.57	0.01886	0.016088	0.016828	0.019245	0.012068	0.016825	0.021003	0.017487	0.019722	0.014261	0.018458	0.019808	0.019094	0.015211	0.020826	0.021731	0.024076	0.022241	0.020706	0.020752	0.022912	0.018677	0.020291	0.021817	0.018155
2412.49	0.018884	0.016117	0.016873	0.019298	0.012131	0.016848	0.02104	0.017519	0.019789	0.014288	0.018498	0.019854	0.019127	0.015231	0.020875	0.021797	0.024151	0.02228	0.02077	0.020825	0.022975	0.018713	0.020354	0.021866	0.018198
2414.42	0.018925	0.016157	0.016911	0.019341	0.012188	0.016878	0.021071	0.017549	0.019841	0.014312	0.018536	0.019891	0.019162	0.015248	0.020916	0.021848	0.024189	0.02232	0.020824	0.020884	0.023031	0.018746	0.020416	0.0219	0.018235
2416.35	0.018987	0.01621	0.016946	0.019376	0.012234	0.016918	0.021113	0.017588	0.019878	0.014356	0.018576	0.019928	0.019214	0.015284	0.020961	0.021892	0.024224	0.022381	0.020876	0.020943	0.023084	0.018784	0.020476	0.021936	0.018273
2418.28	0.019056	0.016263	0.016982	0.019409	0.012266	0.016967	0.02116	0.017644	0.019915	0.014422	0.018616	0.019971	0.01927	0.01534	0.02102	0.021941	0.024282	0.022456	0.02094	0.021009	0.023139	0.018829	0.020534	0.021993	0.018316
2420.21	0.01912	0.016311	0.01702	0.019452	0.012292	0.017022	0.021202	0.017718	0.01997	0.014491	0.018654	0.020021	0.019317	0.015397	0.021089	0.021998	0.024356	0.022529	0.021014	0.021085	0.023203	0.018887	0.02059	0.022062	0.018369
2422.14	0.019175	0.016363	0.017059	0.019496	0.012324	0.017079	0.021248	0.017796	0.020036	0.014549	0.018693	0.020077	0.019364	0.015448	0.021162	0.022057	0.02443	0.022596	0.021085	0.021171	0.023284	0.018965	0.020649	0.022122	0.018427
2424.06	0.019224	0.016421	0.017102	0.019537	0.012369	0.017127	0.021308	0.017866	0.020091	0.014587	0.018742	0.020139	0.019421	0.0155	0.021231	0.022116	0.02451	0.022661	0.021149	0.02126	0.02337	0.019046	0.02072	0.022173	0.018479
2425.99	0.019276	0.016475	0.017145	0.019587	0.012422	0.017166	0.021381	0.017921	0.020131	0.014614	0.018797	0.020206	0.01948	0.015557	0.021288	0.022186	0.0246	0.022723	0.021219	0.02134	0.023442	0.019105	0.0208	0.022233	0.018517
2427.92	0.019329	0.016517	0.01718	0.019652	0.012478	0.017198	0.02145	0.01796	0.020174	0.014649	0.018853	0.020278	0.019538	0.015607	0.021335	0.022272	0.024685	0.022784	0.021304	0.021408	0.023502	0.019147	0.020863	0.022308	0.018554
2429.85	0.01938	0.016554	0.017208	0.019721	0.012535	0.017226	0.021513	0.01799	0.020234	0.014708	0.01891	0.020355	0.019602	0.015647	0.02139	0.022366	0.024754	0.022845	0.021394	0.021466	0.023566	0.019193	0.0209	0.022384	0.018608
2431.78	0.019438	0.016594	0.017244	0.019781	0.01259	0.01726	0.021579	0.018023	0.020299	0.014776	0.018977	0.020427	0.019664	0.015685	0.021466	0.022448	0.024813	0.022906	0.02147	0.021517	0.02363	0.019251	0.020937	0.022447	0.018676
2433.71	0.019509	0.016637	0.017297	0.019829	0.012638	0.01731	0.021647	0.018078	0.020358	0.014838	0.019054	0.020483	0.019718	0.015728	0.021557	0.022504	0.02488	0.022967	0.021541	0.021572	0.023684	0.019316	0.020996	0.0225	0.01874
2435.64	0.019579	0.016681	0.01736	0.019868	0.012689	0.017367	0.02171	0.018159	0.020417	0.014892	0.019129	0.020532	0.019772	0.015786	0.021641	0.022544	0.024954	0.023026	0.021618	0.021636	0.023748	0.019389	0.021058	0.022568	0.01879
2437.56	0.01964	0.016731	0.017423	0.01991	0.012749	0.017423	0.02177	0.018235	0.020474	0.014946	0.019191	0.020581	0.019827	0.015865	0.021709	0.02259	0.025031	0.023086	0.021695	0.021702	0.02384	0.019469	0.021113	0.022652	0.018837
2439.49	0.019695	0.01679	0.017481	0.019969	0.01281	0.017482	0.021833	0.018293	0.020529	0.014999	0.019242	0.020627	0.019873	0.015944	0.021763	0.022653	0.02511	0.023155	0.021758	0.021764	0.023943	0.019548	0.02118	0.022725	0.018886
2441.42	0.019751	0.016847	0.01753	0.020035	0.012871	0.017544	0.021892	0.018351	0.020583	0.01505	0.019289	0.020668	0.019919	0.015996	0.021818	0.022726	0.025185	0.023236	0.021811	0.021832	0.024031	0.019619	0.021269	0.022776	0.018933
2443.35	0.019811	0.016899	0.017573	0.020089	0.012938	0.017601	0.02194	0.01842	0.020639	0.015108	0.019344	0.020718	0.019977	0.016028	0.021887	0.022799	0.025255	0.02331	0.021872	0.021911	0.024095	0.019686	0.021365	0.022818	0.018973
2445.28	0.019874	0.016946	0.017614	0.020138	0.013007	0.017653	0.021984	0.018485	0.020699	0.015176	0.019407	0.020784	0.020049	0.016059	0.021967	0.022866	0.025325	0.023379	0.021945	0.021988	0.024149	0.019758	0.021446	0.022874	0.019025
2447.21	0.019932	0.016985	0.017656	0.020206	0.013069	0.017698	0.022033	0.018536	0.020765	0.01524	0.019473	0.020862	0.02013	0.016094	0.022047	0.022925	0.025394	0.023456	0.022029	0.022053	0.024204	0.019833	0.021499	0.022953	0.019098
2449.13	0.019985	0.017014	0.017703	0.020289	0.013126	0.017732	0.022087	0.018575	0.020831	0.015289	0.019532	0.020943	0.020211	0.016134	0.022121	0.022982	0.025467	0.023535	0.022119	0.022108	0.024264	0.019902	0.021536	0.023042	0.019176
2451.06	0.020034	0.017043	0.017759	0.02036	0.013184	0.017758	0.022135	0.018615	0.020885	0.015323	0.019575	0.021005	0.020275	0.016182	0.022185	0.023048	0.025541	0.023597	0.022203	0.022162	0.024327	0.019952	0.021582	0.023103	0.019234
2452.99	0.02007	0.017075	0.017811	0.020408	0.013229	0.017784	0.022181	0.018655	0.020923	0.015352	0.01961	0.02104	0.020319	0.016233	0.022236	0.023116	0.025607	0.023642	0.022266	0.022221	0.024393	0.019982	0.02164	0.02313	0.019267
2454.92	0.020084	0.017103	0.017845	0.020441	0.013249	0.01781	0.022224	0.018687	0.020949	0.015384	0.019653	0.021063	0.020344	0.016272	0.02227	0.023168	0.025656	0.023678	0.022306	0.022275	0.024453	0.019999	0.021697	0.023149	0.019281
2456.85	0.020097	0.017127	0.017863	0.020464	0.013257	0.017824	0.022255	0.018708	0.020962	0.015419	0.0197	0.021091	0.020359	0.016291	0.022285	0.023201	0.02569	0.023703	0.022342	0.02231	0.024487	0.020016	0.021744	0.023181	0.019282
2458.78	0.020129	0.017165	0.017875	0.020484	0.01328	0.017827	0.022273	0.018723	0.020973	0.015437	0.019731	0.021119	0.020374	0.016297	0.022288	0.023225	0.025709	0.023714	0.022378	0.02233	0.024496	0.020042	0.021776	0.023223	0.019273
2460.7	0.020173	0.017217	0.017888	0.0205	0.013313	0.017828	0.022294	0.018736	0.021001	0.015438	0.019744	0.02114	0.020396	0.016306	0.022298	0.023248	0.025715	0.023722	0.02241	0.022352	0.024503	0.020082	0.021789	0.023262	0.01927
2462.63	0.020212	0.017256	0.017902	0.020508	0.013337	0.017835	0.022324	0.018754	0.021048	0.01545	0.019752	0.02116	0.020419	0.016324	0.02233	0.023277	0.025719	0.023755	0.022437	0.022381	0.024528	0.020124	0.021794	0.023287	0.019291
2464.56	0.020246	0.017262	0.017912	0.020517	0.013348	0.017855	0.022357	0.018783	0.021087	0.015488	0.019773	0.021186	0.020438	0.016352	0.022378	0.023311	0.025746	0.023816	0.022459	0.022421	0.024574	0.020156	0.021805	0.023296	0.019338
2466.49	0.02028	0.017253	0.017921	0.020536	0.013362	0.017885	0.022388	0.018821	0.021104	0.015533	0.019807	0.021213	0.020462	0.016387	0.02243	0.023343	0.025809	0.023878	0.022483	0.022469	0.024629	0.020177	0.021829	0.023306	0.019382
2468.42	0.02031	0.017257	0.017943	0.02056	0.013382	0.017913	0.022419	0.018868	0.021115	0.015567	0.01984	0.021236	0.020496	0.016416	0.022475	0.023376	0.025885	0.023921	0.022519	0.02251	0.024685	0.0202	0.021867	0.023338	0.019395
2470.35	0.020333	0.017284	0.017978	0.020584	0.013396	0.017933	0.022452	0.018924	0.021143	0.015592	0.019872	0.021262	0.020537	0.016433	0.022502	0.023419	0.02594	0.023956	0.022569	0.022533	0.024739	0.020237	0.021913	0.023386	0.019393
2472.28	0.020356	0.017328	0.018016	0.020612	0.013409	0.017962	0.02249	0.018976	0.021185	0.015615	0.019912	0.021303	0.020577	0.016456	0.022526	0.023471	0.025973	0.024	0.022621	0.022552	0.024788	0.020284	0.021957	0.023434	0.019412
2474.2	0.020392	0.017379	0.018052	0.020657	0.013443	0.018008	0.022533	0.01901	0.021232	0.015638	0.019959	0.02136	0.020619	0.016501	0.022564	0.023516	0.026007	0.024046	0.022677	0.022588	0.024836	0.020331	0.022001	0.023482	0.019452
2476.13	0.020439	0.017428	0.018093	0.020708	0.013501	0.018064	0.022579	0.019033	0.021274	0.015667	0.020003	0.021425	0.020669	0.016548	0.022615	0.023548	0.026049	0.024087	0.022743	0.022652	0.024886	0.020377	0.022057	0.023539	0.019487
2478.06	0.020487	0.017472	0.018138	0.020751	0.013568	0.01811	0.022631	0.019069	0.021314	0.015711	0.020048	0.021486	0.020723	0.016572	0.022667	0.023583	0.026099	0.024132	0.022819	0.022734	0.02494	0.020431	0.022121	0.023602	0.019519
2479.99	0.020527	0.017518	0.018177	0.020791	0.013631	0.018141	0.02268	0.019118	0.021357	0.015763	0.020102	0.021533	0.020772	0.016586	0.022724	0.02364	0.026153	0.024189	0.022898	0.022809	0.025002	0.020493	0.022176	0.02366	0.019578
2481.92	0.020572	0.017567	0.018205	0.020841	0.013682	0.018169	0.022724	0.019173	0.021402	0.015818	0.020163	0.021573	0.020813	0.016625	0.022798	0.023723	0.026211	0.02425	0.022977	0.022867	0.025071	0.020552	0.022227	0.023707	0.019664
2483.85	0.020638	0.017611	0.018241	0.020894	0.013722	0.018202	0.022771	0.019224	0.021448	0.015887	0.020226	0.021624	0.020847	0.016692	0.022881	0.023812	0.026278	0.024303	0.023054	0.022928	0.025143	0.020606	0.022283	0.023757	0.01974
2485.77	0.020728	0.017649	0.018294	0.02094	0.013763	0.018237	0.022828	0.01927	0.021495	0.015965	0.020286	0.021692	0.020882	0.016762	0.022955	0.023883	0.026365	0.02435	0.023125	0.023	0.025218	0.02066	0.022339	0.023816	0.01979
2487.7	0.020821	0.017699	0.018359	0.020982	0.013809	0.01828	0.022894	0.019318	0.021549	0.016036	0.020337	0.021767	0.020933	0.016817	0.023016	0.023935	0.026471	0.024413	0.023199	0.023069	0.025295	0.020725	0.022391	0.023878	0.019842
2489.63	0.020898	0.017764	0.018419	0.021036	0.013858	0.018333	0.022968	0.01938	0.021617	0.016095	0.020378	0.021841	0.021004	0.01686	0.023079	0.023984	0.026572	0.024491	0.023282	0.023129	0.025372	0.020804	0.022444	0.023936	0.019909
2491.56	0.020951	0.017827	0.018463	0.021111	0.013912	0.018395	0.023052	0.019448	0.021694	0.016151	0.020427	0.021911	0.021087	0.016897	0.023147	0.02404	0.026643	0.024564	0.023362	0.023188	0.025446	0.020887	0.022507	0.02399	0.019977
2493.49	0.020993	0.017886	0.018495	0.021194	0.013965	0.018458	0.023138	0.019511	0.021768	0.016212	0.020499	0.021973	0.021163	0.01693	0.023216	0.024097	0.026691	0.024627	0.02343	0.023253	0.025516	0.020963	0.022579	0.024043	0.02003
2495.42	0.021046	0.017949	0.018527	0.021255	0.014017	0.018511	0.023212	0.019569	0.021835	0.016281	0.020582	0.022029	0.021227	0.016967	0.023287	0.024153	0.026742	0.024699	0.023489	0.023319	0.025578	0.021026	0.022648	0.024106	0.020074
2497.35	0.021124	0.018014	0.018576	0.021297	0.014077	0.018552	0.023271	0.019635	0.021902	0.016349	0.020656	0.022082	0.021282	0.017019	0.023364	0.024213	0.026808	0.024784	0.023548	0.023377	0.02564	0.021079	0.022706	0.024176	0.020122
2499.27	0.02122	0.018076	0.018646	0.021344	0.014154	0.018598	0.023323	0.019711	0.021968	0.016407	0.020721	0.022143	0.021329	0.017084	0.023442	0.024284	0.026883	0.024865	0.023616	0.023439	0.025711	0.02113	0.022757	0.024237	0.020183
2501.2	0.021312	0.018137	0.018724	0.02141	0.014231	0.018659	0.023375	0.019785	0.022026	0.016459	0.020782	0.022209	0.02137	0.017141	0.023514	0.024356	0.026961	0.024935	0.023698	0.023516	0.025784	0.021179	0.022809	0.024285	0.020251
2503.13	0.02138	0.018196	0.018792	0.021484	0.014291	0.018719	0.023428	0.019854	0.022071	0.016519	0.020836	0.022267	0.021415	0.017183	0.023586	0.02442	0.027041	0.024997	0.023792	0.023592	0.02585	0.021229	0.022864	0.024335	0.020304
2505.06	0.021434	0.018247	0.018841	0.021554	0.014332	0.018768	0.023478	0.019925	0.022119	0.01658	0.020889	0.022322	0.02147	0.017222	0.023656	0.024485	0.027121	0.02505	0.023886	0.023654	0.025912	0.021284	0.02293	0.024397	0.020338
2506.99	0.021498	0.01829	0.018884	0.021614	0.01436	0.018808	0.023533	0.019991	0.022181	0.01663	0.020949	0.022384	0.021527	0.017268	0.023716	0.024561	0.027202	0.025094	0.023966	0.023701	0.025973	0.021344	0.023013	0.024462	0.020377
2508.92	0.02158	0.018327	0.018935	0.021671	0.01439	0.018842	0.023595	0.020043	0.022248	0.016665	0.021011	0.022444	0.021582	0.017321	0.023773	0.024644	0.027282	0.02515	0.024026	0.023742	0.02603	0.021414	0.0231	0.02452	0.020435
2510.84	0.021669	0.018367	0.01899	0.021736	0.014434	0.018874	0.023657	0.020089	0.022312	0.016694	0.021061	0.022496	0.021635	0.017376	0.02384	0.024723	0.027356	0.025228	0.024077	0.023786	0.026088	0.021488	0.023164	0.024575	0.020494
2512.77	0.021754	0.018424	0.019039	0.021804	0.014488	0.018909	0.023715	0.020137	0.022377	0.01672	0.021101	0.022547	0.021677	0.017419	0.023916	0.024792	0.027421	0.025314	0.02413	0.023837	0.026147	0.021552	0.023203	0.024635	0.020548
2514.7	0.021828	0.018487	0.019081	0.021865	0.014532	0.018951	0.02377	0.020175	0.022438	0.016754	0.021144	0.022606	0.021718	0.017448	0.023985	0.024848	0.027476	0.02539	0.024188	0.023894	0.026205	0.021589	0.023236	0.024699	0.0206
2516.63	0.021884	0.018533	0.019116	0.021918	0.014567	0.018995	0.023822	0.020197	0.022479	0.016803	0.021196	0.022669	0.021767	0.017483	0.024042	0.024895	0.027526	0.025453	0.024245	0.023956	0.026262	0.021606	0.023271	0.024758	0.020648
2518.56	0.021922	0.018556	0.019153	0.021962	0.014602	0.019033	0.023868	0.020221	0.022503	0.016856	0.021252	0.022736	0.021817	0.017537	0.02409	0.024936	0.027579	0.025514	0.024294	0.024021	0.026322	0.021629	0.023315	0.024807	0.02069
2520.49	0.021942	0.018564	0.019197	0.021993	0.01464	0.019072	0.023911	0.02026	0.022528	0.01689	0.021307	0.022806	0.021857	0.017594	0.024124	0.02497	0.027646	0.025571	0.024341	0.024084	0.026387	0.021676	0.023369	0.024846	0.020733
2522.42	0.021955	0.018572	0.01924	0.022016	0.014678	0.019117	0.023952	0.020313	0.022559	0.016903	0.021359	0.022865	0.021889	0.017637	0.024149	0.025005	0.027725	0.025609	0.024391	0.024148	0.026455	0.021736	0.023422	0.024884	0.020778
2524.34	0.021977	0.018589	0.019267	0.022036	0.014711	0.01916	0.023995	0.020363	0.022592	0.01692	0.021397	0.0229	0.021927	0.017666	0.02418	0.025048	0.0278	0.025629	0.024445	0.024221	0.02652	0.021788	0.023468	0.024932	0.020809
2526.27	0.022008	0.018602	0.019279	0.022055	0.014736	0.019189	0.024038	0.020402	0.022619	0.016954	0.021419	0.02291	0.021981	0.017693	0.02422	0.025097	0.02785	0.025659	0.024498	0.024291	0.026571	0.021824	0.023513	0.024996	0.020829
2528.2	0.022033	0.018608	0.019286	0.022072	0.014756	0.019203	0.024067	0.020435	0.022649	0.016998	0.021434	0.022912	0.022045	0.017726	0.024255	0.025151	0.027873	0.025714	0.024547	0.024345	0.026614	0.021855	0.023559	0.025066	0.020861
2530.13	0.022058	0.018627	0.019293	0.022094	0.014784	0.019212	0.024077	0.020467	0.02268	0.017037	0.021453	0.022919	0.0221	0.017759	0.024292	0.025213	0.027897	0.025776	0.02459	0.024383	0.026666	0.021888	0.023599	0.025122	0.020911
2532.06	0.022093	0.018661	0.019292	0.022131	0.01482	0.019222	0.024079	0.020498	0.022706	0.017062	0.021475	0.022939	0.022133	0.017783	0.024342	0.025285	0.027941	0.025818	0.02463	0.024412	0.026728	0.021928	0.02364	0.025162	0.020961
2533.99	0.022131	0.018691	0.019293	0.022176	0.01485	0.01924	0.024094	0.020526	0.022727	0.017077	0.021504	0.022966	0.022146	0.017802	0.024402	0.025358	0.02799	0.02583	0.02466	0.024434	0.026783	0.02197	0.023685	0.025204	0.021005
2535.91	0.022167	0.018715	0.019302	0.022212	0.014866	0.019268	0.024126	0.02055	0.022746	0.017095	0.021543	0.022996	0.022157	0.017819	0.024454	0.025407	0.028027	0.025833	0.024672	0.024455	0.02682	0.022006	0.023719	0.025254	0.021046
2537.84	0.022205	0.018736	0.019311	0.022236	0.014882	0.019297	0.024165	0.020573	0.022769	0.017119	0.021584	0.023025	0.022176	0.017843	0.024486	0.025423	0.028054	0.025854	0.024676	0.024485	0.026843	0.022032	0.023734	0.0253	0.021079
2539.77	0.022232	0.018749	0.019318	0.022264	0.014915	0.019313	0.024202	0.020595	0.0228	0.017146	0.021616	0.02306	0.022201	0.017876	0.02451	0.025423	0.028075	0.0259	0.024702	0.024524	0.02686	0.022048	0.023745	0.025331	0.021094
2541.7	0.022242	0.018752	0.019334	0.022295	0.014958	0.019322	0.024236	0.020613	0.022834	0.01717	0.021635	0.023099	0.022224	0.017909	0.024538	0.025429	0.028099	0.025949	0.024754	0.024558	0.026876	0.022068	0.023758	0.025347	0.021101
2543.63	0.02225	0.018757	0.019367	0.022315	0.014987	0.01934	0.024261	0.020618	0.022856	0.017185	0.02164	0.023131	0.022256	0.017932	0.024564	0.02544	0.028138	0.025983	0.024811	0.024585	0.026902	0.02211	0.023775	0.025358	0.02112
2545.56	0.022271	0.018777	0.019407	0.022334	0.014997	0.019361	0.024277	0.020617	0.022862	0.017192	0.021645	0.023147	0.022301	0.017957	0.024578	0.025454	0.028187	0.026009	0.024858	0.024611	0.026939	0.022163	0.023806	0.025387	0.021161
2547.49	0.022298	0.018809	0.019447	0.022365	0.015003	0.019367	0.024292	0.020622	0.022868	0.017202	0.021657	0.023154	0.022346	0.017993	0.024585	0.025479	0.028228	0.026036	0.024897	0.024644	0.026972	0.022199	0.02385	0.025436	0.021215
2549.41	0.02232	0.018842	0.019474	0.0224	0.015019	0.019367	0.024303	0.020638	0.022892	0.017221	0.021671	0.023164	0.02238	0.018026	0.024598	0.025521	0.028254	0.026061	0.02493	0.024694	0.026995	0.022217	0.023893	0.02549	0.021262
2551.34	0.022339	0.018865	0.019475	0.022426	0.015049	0.019379	0.024308	0.020661	0.022927	0.017248	0.021683	0.023182	0.02241	0.018049	0.024629	0.025569	0.028264	0.026083	0.024957	0.024758	0.027013	0.022244	0.023937	0.025529	0.021296
2553.27	0.022367	0.018879	0.019472	0.022439	0.015092	0.019403	0.024321	0.020683	0.022957	0.017277	0.021703	0.023204	0.022438	0.01807	0.024675	0.025614	0.028269	0.026112	0.02498	0.024807	0.027034	0.022287	0.023983	0.025552	0.021329
2555.2	0.022407	0.018898	0.019496	0.022449	0.01514	0.019421	0.024349	0.020703	0.022981	0.017302	0.021732	0.023233	0.022458	0.018095	0.024715	0.025653	0.028283	0.026145	0.025015	0.024825	0.027066	0.022327	0.024014	0.02557	0.021377
2557.13	0.022455	0.018931	0.01954	0.022467	0.015181	0.019434	0.024378	0.020729	0.023003	0.017323	0.021763	0.02327	0.022471	0.018117	0.02474	0.025693	0.028314	0.026174	0.02507	0.02483	0.027109	0.022355	0.024033	0.025591	0.021434
2559.06	0.022495	0.018962	0.019575	0.022486	0.015207	0.019457	0.024404	0.020771	0.023022	0.017343	0.021791	0.023304	0.022488	0.018135	0.024765	0.025729	0.028359	0.026205	0.025125	0.024845	0.027157	0.022373	0.024053	0.025613	0.021479
2560.98	0.02252	0.018977	0.019593	0.022499	0.015216	0.019492	0.024432	0.020823	0.023038	0.017376	0.021813	0.023328	0.022515	0.018159	0.0248	0.025757	0.028406	0.026245	0.025168	0.024872	0.027208	0.022391	0.024073	0.025634	0.021507
2562.91	0.022543	0.018986	0.019604	0.02251	0.015221	0.019513	0.024466	0.020867	0.02306	0.017421	0.021827	0.023348	0.022547	0.018199	0.02484	0.025789	0.028448	0.026291	0.025201	0.024907	0.027254	0.022418	0.024088	0.025659	0.021526
2564.84	0.022583	0.019005	0.019615	0.022531	0.015245	0.019511	0.024506	0.020905	0.023092	0.017461	0.021842	0.023372	0.022581	0.018244	0.02488	0.02583	0.02849	0.026336	0.025227	0.024942	0.027287	0.02246	0.024111	0.025689	0.021556
2566.77	0.022633	0.019028	0.019634	0.022574	0.015287	0.019509	0.02455	0.020948	0.02313	0.017488	0.021871	0.0234	0.022615	0.018278	0.024925	0.025867	0.028537	0.026371	0.025246	0.024972	0.027315	0.022515	0.02416	0.025729	0.021613
2568.7	0.022668	0.019046	0.01966	0.022635	0.015329	0.019531	0.024591	0.021008	0.023166	0.017507	0.021921	0.023432	0.022652	0.018297	0.024978	0.025898	0.028593	0.026396	0.025267	0.025003	0.027353	0.022581	0.024227	0.025784	0.021692
2570.63	0.022685	0.01907	0.019687	0.022692	0.015363	0.019573	0.024625	0.021071	0.023199	0.017525	0.021985	0.02347	0.0227	0.01832	0.025033	0.025943	0.02865	0.026418	0.025308	0.025042	0.027401	0.022657	0.024288	0.025847	0.021772
2572.56	0.022707	0.019109	0.019715	0.022731	0.015403	0.019616	0.024655	0.021118	0.023238	0.017556	0.022044	0.023517	0.022759	0.018354	0.025081	0.026004	0.028696	0.026451	0.025366	0.025088	0.027445	0.022731	0.024321	0.025907	0.021843
2574.48	0.022749	0.019152	0.019745	0.022754	0.015462	0.019654	0.024686	0.021146	0.023284	0.017606	0.022084	0.023565	0.022808	0.018389	0.025121	0.026058	0.028742	0.026502	0.025422	0.025138	0.027489	0.02279	0.024335	0.025956	0.021912
2576.41	0.022803	0.019192	0.019781	0.022788	0.015523	0.019691	0.02472	0.021167	0.023327	0.017661	0.022119	0.023604	0.022833	0.018434	0.025158	0.0261	0.028803	0.026561	0.025472	0.02519	0.027543	0.022837	0.024367	0.026009	0.021974
2578.34	0.022857	0.019235	0.019826	0.022843	0.015563	0.019732	0.024762	0.021198	0.023369	0.017706	0.022171	0.023638	0.022841	0.018503	0.025207	0.026148	0.028876	0.026622	0.025536	0.025244	0.027606	0.022881	0.024436	0.026069	0.02202
2580.27	0.022913	0.019293	0.019869	0.022899	0.015589	0.019769	0.02482	0.021246	0.023421	0.017744	0.022237	0.023679	0.02286	0.018578	0.025268	0.026209	0.028949	0.026685	0.025623	0.025306	0.027677	0.022927	0.024524	0.026116	0.02205
2582.2	0.022976	0.019362	0.019907	0.022943	0.015628	0.0198	0.024893	0.021295	0.023482	0.017796	0.022293	0.023739	0.022908	0.018627	0.02533	0.026278	0.029017	0.026747	0.025713	0.025383	0.027754	0.022971	0.024601	0.026149	0.022087
2584.13	0.02305	0.01942	0.019948	0.022989	0.015682	0.019834	0.024964	0.021333	0.023534	0.01786	0.022331	0.023816	0.022984	0.018644	0.025391	0.026356	0.029075	0.026806	0.025782	0.025465	0.027825	0.023014	0.024658	0.026196	0.022142
2586.05	0.023123	0.019461	0.019997	0.023045	0.015732	0.019879	0.025013	0.021366	0.02357	0.017917	0.022366	0.023888	0.023066	0.018659	0.025463	0.026432	0.029135	0.026866	0.025834	0.025534	0.027885	0.02306	0.024707	0.026267	0.022209
2587.98	0.023187	0.0195	0.020052	0.023102	0.015773	0.019924	0.025042	0.021413	0.023596	0.017964	0.022421	0.02394	0.023131	0.018696	0.025543	0.026484	0.029211	0.026929	0.025895	0.025591	0.027943	0.023116	0.024755	0.026339	0.022282
2589.91	0.023243	0.019554	0.020112	0.023154	0.015816	0.019963	0.025076	0.021479	0.023633	0.018015	0.022494	0.023978	0.023176	0.018752	0.02562	0.026522	0.029296	0.026991	0.025973	0.025646	0.028003	0.023177	0.024799	0.026394	0.022362
2591.84	0.023301	0.019617	0.020168	0.023202	0.015865	0.020004	0.025127	0.021547	0.023694	0.018069	0.022567	0.024024	0.023219	0.018806	0.025695	0.026577	0.029367	0.027053	0.026053	0.02571	0.028065	0.023245	0.024847	0.026446	0.022445
2593.77	0.023364	0.019677	0.020208	0.02325	0.015916	0.020055	0.025188	0.021602	0.023772	0.018112	0.022635	0.024082	0.023275	0.018849	0.025769	0.026656	0.029423	0.02712	0.026127	0.025785	0.028137	0.023329	0.024916	0.026512	0.022516
2595.7	0.023429	0.019736	0.020237	0.023304	0.015965	0.02011	0.025247	0.021649	0.023846	0.018146	0.022697	0.024137	0.023335	0.018897	0.025832	0.026734	0.029482	0.027192	0.026198	0.02586	0.028221	0.023425	0.025005	0.026594	0.022577
2597.63	0.023498	0.019787	0.020276	0.023369	0.016009	0.020159	0.025301	0.021699	0.023898	0.01819	0.022751	0.024185	0.023386	0.018958	0.025891	0.026797	0.029552	0.02726	0.026277	0.025927	0.028303	0.023521	0.02509	0.026677	0.022639
2599.55	0.023574	0.019831	0.020331	0.023446	0.016055	0.020204	0.025357	0.021761	0.023941	0.018246	0.022798	0.02424	0.023433	0.019026	0.025956	0.026859	0.029627	0.027323	0.026369	0.02599	0.028376	0.0236	0.025156	0.026752	0.022703
2601.48	0.023646	0.019878	0.020384	0.023522	0.016113	0.020253	0.025412	0.021834	0.023995	0.0183	0.022851	0.024314	0.023488	0.019091	0.026024	0.026933	0.029699	0.027385	0.026456	0.026059	0.028445	0.023657	0.025207	0.026826	0.022764
2603.41	0.023711	0.019933	0.02043	0.023588	0.016174	0.020307	0.025466	0.021907	0.024059	0.018345	0.022918	0.024394	0.023548	0.01915	0.02609	0.027014	0.029773	0.027453	0.026527	0.026137	0.02852	0.0237	0.025258	0.026906	0.022823
2605.34	0.023782	0.019986	0.020478	0.023647	0.016228	0.02036	0.025524	0.021968	0.024119	0.018392	0.022991	0.024459	0.023609	0.019203	0.026155	0.027088	0.029857	0.027526	0.026594	0.026209	0.028596	0.023746	0.025328	0.02698	0.022889
2607.27	0.023863	0.020037	0.020528	0.023704	0.016285	0.02041	0.025591	0.022018	0.024174	0.018452	0.023055	0.024508	0.023676	0.019251	0.026221	0.02716	0.029943	0.027604	0.02667	0.026271	0.02867	0.023806	0.025418	0.027046	0.022964
2609.2	0.023941	0.020096	0.020577	0.023761	0.016347	0.020457	0.025665	0.022076	0.024237	0.018523	0.023108	0.024564	0.023745	0.019299	0.026286	0.02724	0.030024	0.027683	0.026754	0.026334	0.028752	0.023875	0.02551	0.027116	0.023048
2611.12	0.02401	0.020165	0.020633	0.023823	0.016404	0.020497	0.025742	0.022147	0.024305	0.018587	0.02316	0.024639	0.023808	0.019351	0.026352	0.027324	0.030106	0.02776	0.026839	0.02641	0.028846	0.023945	0.025584	0.027201	0.023132
2613.05	0.024072	0.020228	0.020697	0.023894	0.016454	0.020538	0.025818	0.022216	0.024367	0.018643	0.023214	0.02472	0.02387	0.019409	0.026427	0.027405	0.030197	0.027833	0.026923	0.026494	0.028937	0.024018	0.025647	0.02729	0.023212
2614.98	0.024131	0.020276	0.020759	0.023967	0.016502	0.020591	0.025887	0.022272	0.024428	0.018698	0.023263	0.024792	0.023939	0.019471	0.026509	0.02748	0.030291	0.027901	0.027	0.026577	0.029016	0.024091	0.025719	0.027372	0.023289
2616.91	0.02419	0.020317	0.020808	0.024038	0.016546	0.020654	0.02594	0.022321	0.024498	0.018751	0.02331	0.024852	0.024006	0.019532	0.026592	0.027554	0.030383	0.027965	0.027067	0.026655	0.029096	0.02416	0.025811	0.027448	0.023358
2618.84	0.024255	0.020361	0.02085	0.024107	0.016592	0.020711	0.025986	0.022373	0.024576	0.018803	0.023371	0.024909	0.024065	0.01959	0.026675	0.027631	0.030472	0.028034	0.027139	0.026726	0.029188	0.024231	0.0259	0.027525	0.02342
2620.77	0.024327	0.020413	0.020897	0.024171	0.016647	0.020761	0.026047	0.022438	0.024646	0.018859	0.023453	0.024974	0.024127	0.019649	0.026757	0.02771	0.03056	0.028113	0.027223	0.026798	0.02928	0.024308	0.02597	0.027603	0.023481
2622.69	0.024406	0.020473	0.020954	0.024228	0.01671	0.020817	0.026125	0.022516	0.024699	0.018918	0.02354	0.025048	0.0242	0.019713	0.026838	0.027787	0.030646	0.028192	0.027306	0.026877	0.02936	0.024386	0.026033	0.027682	0.023551
2624.62	0.02449	0.020535	0.021013	0.024287	0.016777	0.020879	0.026198	0.022598	0.024742	0.018975	0.023622	0.02512	0.024271	0.019779	0.026918	0.027865	0.030727	0.02827	0.027379	0.026958	0.02944	0.024462	0.026106	0.027765	0.023636
2626.55	0.024577	0.020593	0.021074	0.024357	0.016844	0.02093	0.026258	0.02267	0.024788	0.019029	0.023698	0.025185	0.024334	0.019847	0.026999	0.027948	0.030805	0.028352	0.027452	0.027044	0.029529	0.024535	0.026188	0.027852	0.023734
2628.48	0.024661	0.020644	0.021138	0.024438	0.016913	0.020969	0.026319	0.02273	0.024842	0.019093	0.023768	0.025251	0.024396	0.019915	0.027082	0.028032	0.030883	0.028437	0.027532	0.027135	0.029619	0.024608	0.026273	0.027932	0.02383
2630.41	0.024732	0.020695	0.0212	0.024518	0.016985	0.021011	0.02639	0.022781	0.024906	0.019166	0.023829	0.025327	0.024467	0.019977	0.027166	0.028109	0.030967	0.028522	0.027619	0.027223	0.029698	0.024682	0.026357	0.028004	0.023917
2632.34	0.024792	0.020749	0.021252	0.024589	0.017053	0.021063	0.026464	0.022831	0.024984	0.019235	0.023885	0.025406	0.024544	0.020032	0.027248	0.028178	0.031056	0.02861	0.027709	0.027305	0.029771	0.024756	0.026433	0.028077	0.023991
2634.27	0.024852	0.020806	0.021295	0.024653	0.01711	0.021122	0.02653	0.02289	0.025072	0.019292	0.023949	0.025481	0.024622	0.020092	0.027328	0.02825	0.031143	0.028697	0.0278	0.027388	0.029848	0.02483	0.026498	0.028155	0.024058
2636.19	0.024922	0.020864	0.021339	0.024719	0.017163	0.02118	0.02659	0.022964	0.025154	0.019345	0.024022	0.025551	0.024693	0.020161	0.027408	0.02833	0.031225	0.028778	0.027884	0.027469	0.029928	0.024907	0.026561	0.028235	0.024128
2638.12	0.024999	0.020923	0.021396	0.024787	0.017225	0.021234	0.026651	0.023042	0.025218	0.019406	0.024099	0.025619	0.024754	0.020234	0.027486	0.028413	0.031311	0.02885	0.027963	0.027544	0.030014	0.024986	0.026633	0.028314	0.024201
2640.05	0.025073	0.020984	0.021466	0.02485	0.017295	0.021285	0.026712	0.023115	0.025272	0.019471	0.024177	0.025688	0.024809	0.0203	0.027555	0.028494	0.031406	0.028918	0.028043	0.02762	0.030105	0.025061	0.026715	0.028393	0.024276
2641.98	0.025143	0.021045	0.021543	0.024905	0.017366	0.021342	0.026772	0.023184	0.025326	0.019531	0.024253	0.025756	0.024868	0.020364	0.027617	0.028575	0.031501	0.028991	0.028123	0.027698	0.030193	0.025134	0.026797	0.028476	0.024353
2643.91	0.025212	0.021101	0.021623	0.024955	0.017433	0.021409	0.026836	0.023254	0.025381	0.019585	0.024323	0.025824	0.024935	0.020426	0.027686	0.028658	0.03159	0.029071	0.028204	0.027772	0.030275	0.025209	0.026873	0.02856	0.024433
2645.84	0.025282	0.021151	0.021697	0.025006	0.017496	0.021474	0.026904	0.023318	0.025434	0.019644	0.024388	0.025888	0.025004	0.020485	0.027764	0.028738	0.031672	0.02915	0.028284	0.027839	0.030359	0.025289	0.026943	0.028638	0.024511
2647.76	0.025355	0.021198	0.021756	0.025062	0.017555	0.021527	0.026973	0.023375	0.025488	0.019711	0.024457	0.025948	0.025066	0.020537	0.027847	0.028814	0.031749	0.02922	0.028363	0.027909	0.030449	0.025366	0.027011	0.028704	0.024587
2649.69	0.025427	0.021248	0.0218	0.025117	0.017611	0.02157	0.027039	0.02343	0.025541	0.019775	0.024528	0.026007	0.025123	0.020587	0.027927	0.028886	0.031819	0.02929	0.028441	0.027988	0.030534	0.025434	0.02708	0.028766	0.024663
2651.62	0.025495	0.021299	0.021838	0.025168	0.017661	0.021611	0.027103	0.023485	0.025591	0.019827	0.024591	0.026066	0.025181	0.020638	0.028001	0.028955	0.031884	0.029363	0.028515	0.028066	0.030609	0.025496	0.02715	0.028832	0.024741
2653.55	0.025553	0.021348	0.021875	0.025212	0.017704	0.021653	0.027158	0.02354	0.025641	0.01987	0.024639	0.026129	0.025238	0.020686	0.028065	0.029018	0.03195	0.029435	0.028586	0.028135	0.030678	0.025555	0.027222	0.0289	0.024816
2655.48	0.025598	0.021388	0.021914	0.02525	0.017744	0.021698	0.027205	0.023597	0.025696	0.019915	0.024677	0.026193	0.025292	0.020728	0.028125	0.029075	0.032016	0.029498	0.028651	0.028194	0.03074	0.025608	0.027286	0.028959	0.024882
2657.41	0.025632	0.021416	0.021948	0.025277	0.017783	0.021738	0.027249	0.023647	0.025744	0.019963	0.02471	0.026249	0.025333	0.02076	0.02818	0.029124	0.032067	0.029546	0.028711	0.028241	0.030793	0.025651	0.027336	0.029003	0.024933
2659.34	0.025652	0.021433	0.021967	0.025287	0.017815	0.021763	0.027282	0.023679	0.025774	0.020001	0.024733	0.026281	0.025357	0.020779	0.028219	0.029154	0.032096	0.029575	0.028755	0.028278	0.030835	0.02568	0.027369	0.029032	0.024963
2661.26	0.025657	0.021437	0.021967	0.025283	0.017827	0.021768	0.027294	0.023694	0.025782	0.020016	0.02474	0.026284	0.02536	0.020782	0.028229	0.029159	0.032106	0.029588	0.028773	0.028302	0.030864	0.025696	0.027386	0.029049	0.024977
2663.19	0.025655	0.021437	0.021959	0.025274	0.017818	0.021762	0.027291	0.023703	0.025779	0.020013	0.024739	0.026272	0.025351	0.020773	0.028222	0.029151	0.032106	0.029597	0.028772	0.02831	0.030883	0.025707	0.027395	0.02906	0.024986
2665.12	0.025661	0.021442	0.021961	0.025275	0.01781	0.021764	0.027292	0.023718	0.025778	0.020015	0.024745	0.026268	0.02535	0.020766	0.028227	0.029157	0.032116	0.029614	0.028775	0.028317	0.030905	0.025723	0.027409	0.02908	0.025006
2667.05	0.025685	0.021463	0.021981	0.025295	0.017824	0.021789	0.027318	0.023745	0.02579	0.02004	0.02477	0.026287	0.025373	0.020781	0.028266	0.029191	0.032149	0.029648	0.028799	0.028343	0.030939	0.025757	0.027437	0.029117	0.025042
2668.98	0.025729	0.0215	0.022014	0.025328	0.017864	0.021828	0.027366	0.023786	0.025817	0.020087	0.024815	0.026323	0.025418	0.020821	0.02833	0.029247	0.032201	0.029693	0.028847	0.028393	0.030987	0.025808	0.027479	0.029163	0.025095
2670.91	0.025789	0.021549	0.022053	0.025368	0.017919	0.021866	0.027424	0.023832	0.025861	0.02014	0.024871	0.026368	0.02547	0.020871	0.028397	0.029312	0.032262	0.029743	0.028915	0.028459	0.031048	0.025867	0.027538	0.02921	0.02516
2672.83	0.025859	0.021597	0.022096	0.025416	0.01798	0.0219	0.02748	0.023879	0.025919	0.020188	0.02493	0.026422	0.025523	0.020918	0.028459	0.02938	0.032328	0.029797	0.028992	0.02853	0.031123	0.025928	0.027612	0.029265	0.025233
2674.76	0.025933	0.021641	0.022141	0.025472	0.018039	0.021934	0.027535	0.023925	0.025982	0.020231	0.024987	0.026486	0.025576	0.020966	0.028523	0.029455	0.032402	0.029861	0.029066	0.028596	0.031208	0.025989	0.027687	0.029335	0.025306
2676.69	0.026008	0.021691	0.022188	0.02553	0.018094	0.021973	0.027592	0.023973	0.026041	0.020283	0.025044	0.026553	0.025636	0.02102	0.028596	0.029538	0.032483	0.029929	0.029137	0.028657	0.031292	0.026052	0.027754	0.029408	0.025381
2678.62	0.026082	0.02175	0.022237	0.025587	0.018153	0.022014	0.027653	0.024025	0.026095	0.020349	0.025105	0.026617	0.025701	0.021079	0.028677	0.02962	0.032562	0.029996	0.029211	0.028724	0.031366	0.026124	0.027815	0.029475	0.025461
2680.55	0.026151	0.021811	0.022291	0.02564	0.018218	0.022059	0.027716	0.024086	0.026152	0.020419	0.025168	0.026679	0.025764	0.02114	0.028759	0.029694	0.032633	0.030067	0.029289	0.028798	0.031438	0.026203	0.027881	0.029539	0.025541
2682.48	0.026221	0.02187	0.022349	0.025692	0.018285	0.02211	0.027781	0.024157	0.026216	0.020485	0.025226	0.026742	0.025826	0.021197	0.028839	0.029765	0.032703	0.030142	0.029375	0.028881	0.031519	0.026284	0.02795	0.029608	0.025618
2684.41	0.026294	0.021932	0.022404	0.025745	0.018346	0.022161	0.027846	0.024234	0.026282	0.020551	0.025283	0.026806	0.025891	0.021248	0.02892	0.029838	0.032781	0.030218	0.029469	0.028969	0.031603	0.026366	0.028024	0.02968	0.025696
2686.33	0.026371	0.021997	0.022452	0.025799	0.018406	0.02221	0.02791	0.02431	0.026348	0.020621	0.025345	0.026875	0.025956	0.021298	0.029004	0.029917	0.032864	0.030289	0.029565	0.029055	0.031684	0.026451	0.028102	0.029752	0.025778
2688.26	0.026451	0.02206	0.022494	0.025856	0.018472	0.022263	0.027971	0.02438	0.02641	0.02069	0.025418	0.02695	0.026019	0.021354	0.029087	0.030004	0.032947	0.03036	0.029654	0.029133	0.031766	0.026536	0.028181	0.029823	0.025861
2690.19	0.026534	0.022116	0.022536	0.025917	0.018543	0.022321	0.028031	0.024441	0.026471	0.020752	0.025497	0.027022	0.02608	0.021415	0.029167	0.030092	0.033026	0.030436	0.029737	0.029205	0.03185	0.02662	0.028255	0.029897	0.025939
2692.12	0.026615	0.022172	0.022586	0.025983	0.018613	0.022376	0.028094	0.024501	0.026534	0.020811	0.025578	0.027086	0.026146	0.021479	0.029246	0.030176	0.033107	0.030513	0.029821	0.029281	0.031937	0.026705	0.028329	0.029975	0.026017
2694.05	0.026697	0.02223	0.022643	0.026054	0.018681	0.022425	0.028163	0.024565	0.026603	0.020876	0.025657	0.027146	0.026221	0.021542	0.029327	0.030259	0.033193	0.030586	0.029909	0.029365	0.032029	0.026786	0.028407	0.030055	0.026101
2695.98	0.026783	0.022294	0.022703	0.026127	0.018743	0.022476	0.028239	0.024637	0.026674	0.020949	0.025731	0.027214	0.0263	0.021601	0.029414	0.030347	0.033284	0.030657	0.029999	0.029453	0.032123	0.026863	0.02849	0.03013	0.026189
2697.9	0.02687	0.02236	0.022761	0.0262	0.018801	0.022532	0.028315	0.024711	0.026741	0.021025	0.025798	0.027291	0.026374	0.021659	0.029502	0.030437	0.03338	0.030728	0.030089	0.029539	0.032218	0.026936	0.028573	0.030201	0.026279
2699.83	0.026952	0.022429	0.022816	0.026267	0.01886	0.022587	0.028384	0.024777	0.026802	0.021095	0.02586	0.027369	0.026442	0.02172	0.029587	0.030525	0.033472	0.030798	0.030176	0.029623	0.032315	0.02701	0.028656	0.030276	0.02637
2701.76	0.027028	0.022499	0.022869	0.02633	0.018926	0.022637	0.028446	0.024837	0.026864	0.021158	0.025928	0.027442	0.026507	0.021786	0.029669	0.030611	0.033558	0.030877	0.030265	0.029702	0.032409	0.02709	0.02874	0.030357	0.026457
2703.69	0.027105	0.022563	0.022924	0.026393	0.018996	0.022685	0.02851	0.024906	0.026932	0.021219	0.026004	0.027508	0.026574	0.021856	0.029754	0.030697	0.033644	0.030969	0.030356	0.02978	0.032498	0.027174	0.02882	0.030439	0.026538
2705.62	0.027189	0.022623	0.022984	0.026461	0.019067	0.022732	0.028583	0.024988	0.027001	0.021284	0.026083	0.027574	0.026644	0.021924	0.029843	0.030784	0.033736	0.031065	0.030445	0.029866	0.032585	0.027261	0.028894	0.030518	0.02662
2707.55	0.027276	0.022686	0.023047	0.026534	0.019135	0.02278	0.028661	0.02507	0.02707	0.021352	0.026161	0.027646	0.026718	0.02199	0.029933	0.030872	0.033833	0.031155	0.030534	0.02996	0.032674	0.027351	0.028966	0.030596	0.026707
2709.48	0.027361	0.022756	0.023106	0.026608	0.019206	0.022835	0.028738	0.025141	0.027143	0.021417	0.026235	0.027723	0.026792	0.022058	0.030023	0.030963	0.033931	0.031238	0.030629	0.030052	0.032766	0.027436	0.029045	0.030678	0.026792
2711.4	0.027444	0.022825	0.023162	0.02668	0.019277	0.022896	0.028812	0.025208	0.02722	0.021481	0.026305	0.027802	0.026867	0.02213	0.030113	0.031053	0.034027	0.031319	0.030729	0.030136	0.032863	0.027516	0.029135	0.030766	0.02687
2713.33	0.027529	0.02289	0.023218	0.026747	0.019348	0.022957	0.028886	0.025284	0.027295	0.021552	0.026372	0.027881	0.026948	0.0222	0.030203	0.031141	0.034119	0.031401	0.030829	0.03022	0.032967	0.027592	0.029228	0.030854	0.026948
2715.26	0.027619	0.022949	0.023274	0.026814	0.019415	0.023016	0.02896	0.025364	0.027366	0.021629	0.026439	0.027962	0.027029	0.022262	0.030291	0.031229	0.03421	0.031487	0.030926	0.030309	0.033071	0.02767	0.029313	0.030937	0.027032
2717.19	0.02771	0.02301	0.023327	0.026884	0.019476	0.023077	0.029035	0.025441	0.027434	0.021702	0.026511	0.028042	0.027104	0.022319	0.030377	0.031319	0.034303	0.031576	0.031023	0.030401	0.033165	0.02775	0.029387	0.031019	0.027122
2719.12	0.027797	0.023077	0.023379	0.026953	0.019532	0.023136	0.02911	0.025511	0.027506	0.021768	0.026587	0.028119	0.027176	0.022378	0.030462	0.031407	0.034396	0.031665	0.031122	0.030491	0.033252	0.027833	0.029463	0.031102	0.027207
2721.05	0.027881	0.02314	0.023431	0.027018	0.01959	0.023193	0.029185	0.025583	0.027583	0.021831	0.026666	0.028188	0.027248	0.022438	0.030545	0.031497	0.034485	0.03175	0.031217	0.030574	0.033341	0.027915	0.029547	0.031185	0.027283
2722.97	0.027962	0.023192	0.023483	0.027086	0.019652	0.023242	0.029256	0.025658	0.027656	0.021895	0.026741	0.02825	0.027317	0.022496	0.030627	0.031587	0.034572	0.031832	0.031308	0.030655	0.033432	0.027992	0.029632	0.031269	0.027354
2724.9	0.028035	0.023239	0.023532	0.027161	0.019716	0.023283	0.029321	0.025732	0.027718	0.021962	0.026806	0.028313	0.027378	0.022556	0.030707	0.031673	0.034659	0.03191	0.031394	0.030737	0.03352	0.028064	0.02971	0.031353	0.027429
2726.83	0.028103	0.023295	0.023584	0.027238	0.019782	0.023327	0.029381	0.0258	0.027774	0.022025	0.026864	0.028382	0.027436	0.022618	0.030785	0.031753	0.034746	0.031987	0.031474	0.030822	0.033607	0.028136	0.029783	0.031432	0.027512
2728.76	0.028175	0.02336	0.023642	0.027307	0.019847	0.023379	0.029441	0.025861	0.027835	0.022081	0.026921	0.028454	0.027494	0.022676	0.030866	0.031827	0.034831	0.032063	0.031548	0.030904	0.033691	0.028209	0.029858	0.031506	0.027595
2730.69	0.028253	0.023421	0.023702	0.027365	0.019904	0.023432	0.029508	0.025914	0.027902	0.022134	0.026984	0.028521	0.027553	0.022731	0.030946	0.031897	0.034916	0.032135	0.031628	0.030982	0.033766	0.028281	0.029934	0.031579	0.027672
2732.62	0.028331	0.023472	0.023756	0.027414	0.019951	0.023474	0.029579	0.025964	0.027968	0.02219	0.027049	0.02858	0.027612	0.022785	0.031018	0.031965	0.034998	0.032203	0.031715	0.03106	0.033836	0.028353	0.030006	0.031653	0.027741
2734.55	0.028407	0.023515	0.023807	0.027463	0.019998	0.023508	0.029647	0.026019	0.028024	0.022247	0.027109	0.028641	0.027678	0.022842	0.031082	0.032036	0.035075	0.032273	0.031804	0.03114	0.033912	0.028424	0.030074	0.03173	0.027806
2736.47	0.028483	0.02356	0.02386	0.027519	0.020053	0.023547	0.029705	0.026081	0.028073	0.0223	0.027168	0.028704	0.027747	0.022902	0.031149	0.032113	0.03515	0.032345	0.031885	0.031215	0.033992	0.028494	0.030141	0.031808	0.027874
2738.4	0.028555	0.023611	0.023917	0.027585	0.020115	0.023596	0.029755	0.026145	0.028124	0.022353	0.027228	0.028768	0.02781	0.022963	0.031223	0.032194	0.035223	0.032418	0.031958	0.031283	0.034073	0.028559	0.030209	0.031885	0.027944
2740.33	0.02862	0.023661	0.023973	0.027656	0.020176	0.023652	0.029807	0.026205	0.028182	0.022405	0.027289	0.028833	0.027867	0.023024	0.031302	0.032272	0.035294	0.03249	0.03203	0.031345	0.03415	0.02862	0.030279	0.031959	0.028015
2742.26	0.028686	0.023709	0.024027	0.027726	0.02023	0.023706	0.029864	0.026263	0.028241	0.022455	0.027348	0.028896	0.027925	0.023083	0.031381	0.03234	0.035364	0.032557	0.032105	0.031406	0.034225	0.028681	0.03035	0.032032	0.028088
2744.19	0.028755	0.023759	0.024074	0.02779	0.020283	0.023753	0.029922	0.026318	0.028299	0.022504	0.027406	0.028956	0.027983	0.023138	0.031457	0.032402	0.03544	0.03262	0.032181	0.031474	0.034299	0.028743	0.030419	0.032108	0.028163
2746.12	0.028825	0.023817	0.024113	0.02785	0.020337	0.023797	0.02998	0.026374	0.028356	0.022557	0.027464	0.029014	0.028039	0.023196	0.031532	0.03247	0.035519	0.032688	0.032256	0.031547	0.034374	0.028807	0.030486	0.032183	0.028237
2748.04	0.028894	0.023878	0.024153	0.027911	0.020393	0.023844	0.030041	0.026436	0.028411	0.022617	0.027524	0.029074	0.028095	0.023261	0.031606	0.032548	0.035597	0.032763	0.032331	0.031622	0.034452	0.028876	0.030553	0.032251	0.028309
2749.97	0.028964	0.023934	0.024207	0.027976	0.020454	0.023894	0.030108	0.026502	0.028465	0.022682	0.027585	0.029136	0.028155	0.023326	0.031678	0.032629	0.03567	0.032841	0.032411	0.031697	0.034534	0.028952	0.030623	0.032314	0.028383
2751.9	0.029035	0.023985	0.024267	0.028045	0.020521	0.023944	0.030176	0.026565	0.028525	0.022748	0.027652	0.029201	0.02822	0.023383	0.031751	0.03271	0.035749	0.032915	0.032499	0.031773	0.034619	0.029029	0.030696	0.032382	0.02846
2753.83	0.029109	0.024036	0.024322	0.028115	0.020591	0.023991	0.030241	0.026626	0.028592	0.02281	0.027723	0.029271	0.028289	0.023435	0.03183	0.032795	0.035842	0.03299	0.032592	0.031852	0.034705	0.029107	0.030771	0.032463	0.028539
2755.76	0.029186	0.024094	0.02437	0.028184	0.020662	0.024035	0.030308	0.026691	0.028662	0.022872	0.027791	0.029344	0.02836	0.02349	0.031912	0.032887	0.03594	0.033072	0.032684	0.031931	0.03479	0.029183	0.030848	0.032548	0.028618
2757.69	0.029265	0.02416	0.024418	0.028246	0.020729	0.024082	0.030382	0.026763	0.028733	0.022944	0.027856	0.029418	0.028436	0.023554	0.031995	0.032979	0.036031	0.033157	0.032772	0.03201	0.034873	0.029258	0.030928	0.032627	0.028696
2759.62	0.029348	0.024228	0.024475	0.028307	0.020798	0.024138	0.030461	0.026837	0.028806	0.023025	0.027922	0.029489	0.028517	0.023623	0.032084	0.033066	0.036116	0.033246	0.032858	0.0321	0.034958	0.029337	0.031011	0.032706	0.028776
2761.54	0.029431	0.024291	0.02454	0.028376	0.020871	0.024199	0.030538	0.026912	0.028884	0.023108	0.027996	0.02956	0.028598	0.023691	0.032179	0.033151	0.036201	0.033337	0.032949	0.032201	0.035045	0.029425	0.031097	0.032795	0.028865
2763.47	0.029515	0.024353	0.02461	0.028456	0.020948	0.024258	0.030611	0.026988	0.028965	0.023183	0.028072	0.029637	0.028675	0.023759	0.032277	0.033239	0.036291	0.033426	0.033048	0.032302	0.035136	0.029514	0.031187	0.032892	0.02896
2765.4	0.029601	0.024423	0.024679	0.02854	0.021021	0.024313	0.030686	0.027065	0.029045	0.023248	0.028145	0.029714	0.028754	0.023833	0.032377	0.033328	0.036389	0.033511	0.033154	0.032397	0.035233	0.029597	0.03128	0.032988	0.029057
2767.33	0.02969	0.024497	0.024749	0.028624	0.021092	0.024366	0.030764	0.027143	0.029124	0.02331	0.028221	0.029792	0.028837	0.023908	0.032475	0.033417	0.036496	0.033601	0.033263	0.032494	0.035337	0.02968	0.031374	0.03308	0.029155
2769.26	0.029784	0.024571	0.024821	0.028706	0.021164	0.024424	0.030848	0.027225	0.029205	0.023382	0.028307	0.029876	0.028923	0.023982	0.032571	0.03351	0.036605	0.033698	0.033378	0.032601	0.035443	0.029775	0.031467	0.033171	0.029254
2771.19	0.029881	0.024642	0.02489	0.028785	0.021241	0.024491	0.030936	0.027312	0.029289	0.023468	0.028404	0.029971	0.029007	0.024058	0.032671	0.033613	0.036712	0.0338	0.033497	0.032705	0.035553	0.029883	0.03156	0.033265	0.029351
2773.11	0.029976	0.024716	0.024958	0.028861	0.021323	0.024561	0.031027	0.027404	0.029375	0.023563	0.028498	0.030074	0.029089	0.024138	0.032781	0.033725	0.036827	0.033909	0.033614	0.032799	0.03567	0.029995	0.031658	0.033363	0.029449
2775.04	0.030073	0.024801	0.025028	0.028944	0.021415	0.024625	0.031119	0.027496	0.029463	0.023658	0.028589	0.030175	0.029177	0.024224	0.032895	0.033845	0.036957	0.034024	0.033731	0.032896	0.035789	0.030103	0.031761	0.033465	0.029557
2776.97	0.030179	0.024891	0.0251	0.029036	0.021514	0.024685	0.031216	0.027586	0.029554	0.02375	0.028687	0.030271	0.029274	0.024315	0.033012	0.033972	0.037099	0.034138	0.033856	0.033009	0.035906	0.030208	0.031868	0.033569	0.029674
2778.9	0.030293	0.024978	0.025175	0.029134	0.021617	0.024757	0.031317	0.027679	0.029647	0.023847	0.028796	0.030367	0.029378	0.024413	0.033136	0.034101	0.037241	0.034248	0.033994	0.033135	0.036026	0.030315	0.031977	0.033678	0.029794
2780.83	0.030411	0.025057	0.025255	0.029234	0.021721	0.024843	0.031419	0.02778	0.029741	0.023954	0.028909	0.030471	0.029491	0.024512	0.033268	0.034228	0.03738	0.034365	0.034145	0.03327	0.036154	0.030424	0.032084	0.033791	0.029914
2782.76	0.030533	0.025135	0.025345	0.029332	0.021827	0.024933	0.031525	0.027891	0.029841	0.024067	0.02902	0.030582	0.029607	0.024608	0.033403	0.034352	0.037518	0.034495	0.034304	0.033408	0.036295	0.030542	0.032196	0.033905	0.030035
2784.68	0.03066	0.025225	0.025442	0.029431	0.021936	0.025016	0.031638	0.028006	0.029948	0.02418	0.029127	0.030693	0.029723	0.024711	0.033538	0.034476	0.037664	0.034636	0.034462	0.033543	0.036445	0.030673	0.032322	0.034022	0.030158
2786.61	0.030795	0.025326	0.025539	0.029536	0.022052	0.025094	0.031754	0.028125	0.030061	0.024294	0.029235	0.030808	0.029843	0.024824	0.033677	0.034611	0.037822	0.034781	0.034617	0.033674	0.036595	0.030817	0.032458	0.034149	0.030285
2788.54	0.030936	0.025435	0.025634	0.029654	0.022178	0.02518	0.03187	0.028251	0.03018	0.024414	0.029356	0.030932	0.02997	0.024936	0.033827	0.034765	0.037989	0.034931	0.03478	0.03381	0.036742	0.030967	0.032595	0.034281	0.030417
2790.47	0.03108	0.025552	0.025733	0.029782	0.022314	0.025279	0.031996	0.028381	0.030305	0.02454	0.029494	0.031064	0.030098	0.025046	0.033986	0.034936	0.03816	0.035094	0.034961	0.03396	0.036895	0.031117	0.032733	0.034414	0.030555
2792.4	0.031224	0.025672	0.025837	0.029912	0.022452	0.025385	0.032139	0.028509	0.030439	0.024673	0.02964	0.031202	0.03023	0.025165	0.034147	0.035113	0.038334	0.035265	0.035156	0.034126	0.037064	0.031271	0.032878	0.034552	0.030698
2794.33	0.031368	0.025789	0.025944	0.030039	0.022588	0.025491	0.032291	0.028641	0.030577	0.024812	0.029785	0.031347	0.030366	0.025301	0.034309	0.035286	0.038514	0.035433	0.035357	0.034304	0.037248	0.03143	0.033027	0.034694	0.030849
2796.26	0.031517	0.025904	0.026053	0.03016	0.022725	0.025597	0.032446	0.028787	0.03072	0.024958	0.029929	0.031501	0.030506	0.025444	0.034482	0.035454	0.038703	0.035597	0.035558	0.03449	0.03744	0.031596	0.033183	0.034844	0.031007
2798.18	0.031677	0.026025	0.026172	0.030289	0.022873	0.025709	0.032598	0.028944	0.030867	0.025113	0.030084	0.031661	0.030651	0.025584	0.034674	0.035628	0.038899	0.035771	0.035764	0.034683	0.037637	0.031771	0.03335	0.035009	0.031169
2800.11	0.03185	0.026156	0.026303	0.030432	0.023035	0.02583	0.032749	0.029103	0.031013	0.025272	0.030252	0.031824	0.030804	0.025726	0.034879	0.035817	0.039102	0.035962	0.035981	0.034882	0.037835	0.031955	0.03353	0.035186	0.031334
2802.04	0.032031	0.026296	0.026439	0.03058	0.023201	0.025959	0.032905	0.029264	0.031161	0.02544	0.030426	0.031992	0.03097	0.02587	0.035085	0.036023	0.039321	0.036163	0.036211	0.035086	0.038035	0.032144	0.033711	0.035363	0.031503
2803.97	0.032217	0.026442	0.026572	0.030729	0.023368	0.026089	0.033073	0.029432	0.031325	0.02562	0.030598	0.032168	0.031149	0.026017	0.035292	0.036238	0.039561	0.036373	0.036451	0.035295	0.038246	0.032333	0.033889	0.035539	0.031676
2805.9	0.032406	0.026594	0.0267	0.030883	0.023539	0.026215	0.033252	0.029612	0.031508	0.025806	0.030768	0.032355	0.031336	0.026173	0.035508	0.036453	0.03982	0.036595	0.036703	0.035508	0.03847	0.032526	0.034068	0.035721	0.031853
2807.83	0.032599	0.026752	0.026833	0.031046	0.023716	0.026341	0.033439	0.029803	0.031695	0.025994	0.030946	0.032555	0.03152	0.026338	0.035737	0.036673	0.040086	0.036831	0.036969	0.035726	0.038706	0.032732	0.034256	0.035912	0.032035
2809.75	0.0328	0.026916	0.026983	0.031219	0.023899	0.026478	0.033634	0.030005	0.031877	0.026187	0.03114	0.032766	0.031707	0.026509	0.035974	0.036904	0.040356	0.037071	0.037251	0.035956	0.038955	0.032956	0.034457	0.03611	0.032225
2811.68	0.033019	0.027084	0.02715	0.031403	0.024099	0.026633	0.033838	0.030215	0.032066	0.026392	0.031356	0.032986	0.031909	0.026689	0.036218	0.037154	0.040635	0.037319	0.037551	0.036205	0.039223	0.033195	0.034679	0.036317	0.032429
2813.61	0.033252	0.027258	0.027322	0.031595	0.024323	0.0268	0.034053	0.030429	0.032271	0.026608	0.031587	0.033211	0.032132	0.026883	0.036471	0.037425	0.040926	0.037584	0.037864	0.036472	0.039505	0.033447	0.034918	0.036537	0.032646
2815.54	0.033492	0.027441	0.027491	0.031794	0.024564	0.026975	0.034284	0.030653	0.032494	0.026831	0.031822	0.033446	0.032371	0.027092	0.036742	0.037716	0.041237	0.037869	0.038188	0.03675	0.039791	0.033714	0.035164	0.036766	0.032871
2817.47	0.033737	0.02764	0.027662	0.032001	0.02481	0.027151	0.034532	0.030897	0.032737	0.027063	0.03206	0.0337	0.032619	0.027309	0.03704	0.038017	0.041571	0.038168	0.03853	0.037039	0.040085	0.033996	0.035417	0.037004	0.033108
2819.4	0.033994	0.027852	0.027843	0.032216	0.02506	0.027328	0.034793	0.031164	0.032999	0.027314	0.032317	0.033977	0.032871	0.027528	0.03736	0.038327	0.041927	0.038483	0.038901	0.037347	0.040398	0.034289	0.035683	0.037254	0.033362
2821.33	0.034268	0.028069	0.028043	0.032444	0.025321	0.027517	0.035063	0.031442	0.033277	0.02759	0.032605	0.034276	0.033133	0.027757	0.037694	0.038662	0.042308	0.038823	0.039305	0.037682	0.040742	0.034593	0.035966	0.037518	0.033625
2823.25	0.034565	0.028297	0.028263	0.032689	0.025599	0.02773	0.035343	0.031735	0.03356	0.027883	0.032921	0.034589	0.033415	0.028004	0.038044	0.039027	0.042719	0.039193	0.039745	0.038044	0.041118	0.034917	0.036265	0.0378	0.033887
2825.18	0.034886	0.028543	0.028498	0.032958	0.025899	0.027966	0.035642	0.032053	0.033849	0.028189	0.033256	0.034916	0.033722	0.028271	0.038422	0.039416	0.043161	0.039588	0.040214	0.038426	0.041514	0.035261	0.036587	0.038104	0.034157
2827.11	0.035223	0.028809	0.028745	0.033244	0.026218	0.028212	0.035965	0.032394	0.034154	0.028516	0.033605	0.035256	0.034051	0.028551	0.03883	0.039829	0.043632	0.040002	0.040708	0.038825	0.041929	0.035626	0.036939	0.038432	0.034453
2829.04	0.035574	0.02909	0.029003	0.033539	0.02655	0.028464	0.036313	0.032749	0.034479	0.028868	0.033967	0.035615	0.034392	0.028847	0.039261	0.040265	0.04413	0.040439	0.041228	0.039248	0.042363	0.036012	0.03732	0.03878	0.034774
2830.97	0.035943	0.029377	0.029272	0.03384	0.026892	0.02872	0.036676	0.033115	0.034817	0.029234	0.034336	0.035996	0.034741	0.029163	0.039704	0.040716	0.044655	0.040897	0.041781	0.039698	0.042813	0.036419	0.037712	0.039141	0.035106
2832.9	0.036324	0.029664	0.029546	0.034148	0.027246	0.028974	0.037046	0.033491	0.035165	0.029604	0.034709	0.036388	0.035105	0.029491	0.040155	0.041173	0.045206	0.041379	0.042368	0.040156	0.043271	0.036839	0.038098	0.039504	0.035437
2834.82	0.036698	0.029945	0.029816	0.034455	0.0276	0.029223	0.037412	0.033873	0.035516	0.029967	0.035087	0.036776	0.035485	0.029824	0.040613	0.041628	0.045781	0.041894	0.042986	0.04061	0.043734	0.037262	0.038478	0.039866	0.035765
2836.75	0.037064	0.030225	0.030077	0.03476	0.027947	0.029474	0.037773	0.034254	0.035865	0.030325	0.035467	0.037157	0.035873	0.030153	0.041077	0.042079	0.046379	0.042446	0.043643	0.041063	0.044196	0.037685	0.038861	0.040226	0.03609
2838.68	0.037441	0.030517	0.030331	0.035069	0.028294	0.029734	0.038138	0.034633	0.036213	0.03069	0.035849	0.037541	0.03626	0.030476	0.041552	0.042528	0.047021	0.043039	0.044363	0.041525	0.044662	0.038112	0.039249	0.04059	0.036417
2840.61	0.037837	0.030829	0.030583	0.035381	0.028653	0.030002	0.038515	0.035018	0.036567	0.031073	0.036233	0.037936	0.036644	0.030799	0.042041	0.042977	0.047745	0.043687	0.045171	0.041998	0.045136	0.038545	0.03964	0.040968	0.036753
2842.54	0.038244	0.031153	0.030836	0.035694	0.02902	0.030272	0.038904	0.035421	0.036924	0.031472	0.036623	0.038339	0.037027	0.031132	0.042545	0.04343	0.048584	0.044408	0.046089	0.042479	0.045625	0.03898	0.040036	0.04137	0.037098
2844.47	0.038654	0.03148	0.031099	0.03601	0.029386	0.030539	0.039305	0.035843	0.037277	0.03188	0.037026	0.038748	0.037422	0.031471	0.043074	0.043891	0.049537	0.045209	0.047119	0.042971	0.046126	0.039422	0.040443	0.041799	0.037454
2846.4	0.039063	0.031808	0.031377	0.036331	0.029751	0.030809	0.039717	0.03627	0.037636	0.032289	0.037446	0.039164	0.037834	0.031812	0.043619	0.044361	0.050547	0.04605	0.048206	0.043471	0.046633	0.039875	0.040865	0.042247	0.037819
2848.32	0.03946	0.032135	0.031664	0.036661	0.030126	0.031089	0.040123	0.036688	0.038006	0.032693	0.037863	0.039579	0.038245	0.032157	0.044151	0.044832	0.051491	0.046835	0.049216	0.043971	0.047137	0.040331	0.041289	0.042687	0.038182
2850.25	0.039833	0.032445	0.031945	0.036997	0.030516	0.031374	0.040505	0.037091	0.038379	0.033083	0.038258	0.039984	0.038635	0.032505	0.044636	0.045297	0.05223	0.047459	0.050003	0.044466	0.047635	0.040774	0.041704	0.043088	0.038527
2852.18	0.040184	0.032729	0.032208	0.037324	0.030906	0.031653	0.040854	0.03748	0.038744	0.033458	0.03863	0.040377	0.039006	0.032844	0.045071	0.045754	0.052689	0.047881	0.050513	0.044946	0.04812	0.041196	0.042105	0.043437	0.038849
2854.11	0.040516	0.032983	0.03246	0.037624	0.031279	0.031917	0.04118	0.037859	0.039096	0.03381	0.038985	0.040757	0.039368	0.033162	0.045473	0.0462	0.052893	0.048133	0.050787	0.045389	0.048572	0.041599	0.042488	0.043741	0.039155
2856.04	0.040836	0.03322	0.032709	0.037902	0.031639	0.032168	0.041492	0.038225	0.039434	0.034139	0.03933	0.041121	0.039718	0.033459	0.045852	0.046634	0.05293	0.048271	0.050902	0.045788	0.048983	0.041978	0.042852	0.044019	0.039442
2857.97	0.041152	0.033461	0.032953	0.038178	0.031999	0.032406	0.041796	0.038577	0.039756	0.034451	0.039667	0.041466	0.040044	0.033739	0.04621	0.047052	0.052904	0.048352	0.050928	0.046155	0.049366	0.042332	0.043199	0.044282	0.039715
2859.89	0.041474	0.033715	0.033189	0.038464	0.032353	0.032635	0.042093	0.038912	0.040064	0.034757	0.04	0.041795	0.040355	0.034012	0.046547	0.04746	0.052899	0.048424	0.050936	0.04651	0.049741	0.042668	0.043533	0.044535	0.039986
2861.82	0.041805	0.033974	0.033418	0.038754	0.0327	0.032857	0.042383	0.039228	0.040359	0.035063	0.040327	0.04212	0.040665	0.034284	0.046871	0.047863	0.052955	0.048523	0.05099	0.046866	0.050114	0.042996	0.043855	0.044789	0.040262
2863.75	0.042141	0.034229	0.033648	0.039038	0.033035	0.033074	0.042666	0.039529	0.040635	0.035366	0.040639	0.042441	0.040976	0.034551	0.047191	0.048251	0.053085	0.04866	0.051122	0.047214	0.050478	0.043322	0.044171	0.045053	0.040537
2865.68	0.042468	0.03447	0.033874	0.039304	0.03335	0.033287	0.042944	0.039817	0.04089	0.035658	0.040929	0.042747	0.041276	0.034802	0.047505	0.048606	0.053283	0.04883	0.051323	0.04754	0.050825	0.043643	0.044479	0.045324	0.040811
2867.61	0.042768	0.034693	0.034077	0.039541	0.033634	0.033488	0.043206	0.040088	0.041131	0.035923	0.041198	0.043021	0.041554	0.035034	0.047803	0.048926	0.053525	0.049014	0.051555	0.047841	0.051152	0.043941	0.044764	0.045583	0.041078
2869.54	0.043027	0.034892	0.03425	0.039743	0.03388	0.033664	0.043435	0.040329	0.041353	0.036152	0.041444	0.043258	0.041801	0.035239	0.048068	0.049215	0.053764	0.049187	0.051775	0.048116	0.051442	0.044198	0.045014	0.045812	0.041323
2871.47	0.043242	0.035064	0.034395	0.039916	0.034082	0.033806	0.043617	0.04053	0.041542	0.036349	0.041656	0.043461	0.042009	0.035412	0.048288	0.049465	0.053958	0.049326	0.051947	0.048349	0.051685	0.044411	0.045229	0.046003	0.04153
2873.39	0.043426	0.035205	0.034518	0.04007	0.034248	0.033917	0.043756	0.040686	0.041687	0.036516	0.041823	0.043635	0.042176	0.035553	0.04846	0.049672	0.054096	0.049421	0.052064	0.048529	0.05188	0.044586	0.045414	0.046162	0.041699
2875.32	0.043587	0.035309	0.034614	0.040207	0.034394	0.034002	0.043863	0.040801	0.041796	0.036647	0.04195	0.043775	0.042308	0.035666	0.048592	0.049835	0.054195	0.049475	0.052145	0.04866	0.052032	0.044731	0.04557	0.046299	0.041842
2877.25	0.043723	0.035383	0.034679	0.040318	0.034519	0.034064	0.04394	0.040883	0.041875	0.036737	0.042046	0.043877	0.042404	0.035751	0.048697	0.049952	0.054278	0.049508	0.052216	0.04876	0.052141	0.044838	0.045689	0.046412	0.04196
2879.18	0.043822	0.035442	0.034719	0.040399	0.03461	0.034111	0.04399	0.040947	0.041924	0.036794	0.042118	0.043942	0.04246	0.035807	0.048781	0.050026	0.054358	0.049545	0.052291	0.048844	0.052219	0.044903	0.045769	0.046495	0.042056
2881.11	0.043887	0.035483	0.034744	0.040445	0.034662	0.034144	0.04402	0.040996	0.041946	0.036828	0.042163	0.043978	0.042486	0.035837	0.048837	0.050066	0.054445	0.049594	0.052367	0.048908	0.052277	0.044933	0.045819	0.046554	0.042138
2883.04	0.043927	0.035498	0.034753	0.040464	0.03468	0.034157	0.044036	0.041021	0.041952	0.036843	0.042179	0.043999	0.042501	0.035847	0.048863	0.050087	0.054539	0.04965	0.05244	0.048949	0.052318	0.044943	0.045846	0.046595	0.042211
2884.96	0.043949	0.035487	0.034743	0.040469	0.034675	0.03414	0.044039	0.041019	0.04195	0.036835	0.042175	0.044015	0.042513	0.035844	0.048872	0.050096	0.054631	0.049709	0.052513	0.048974	0.052338	0.044938	0.04585	0.046621	0.042271
2886.89	0.043956	0.035458	0.034721	0.040466	0.034656	0.034103	0.04403	0.040998	0.041941	0.036805	0.042162	0.044018	0.042515	0.035833	0.048876	0.050089	0.054713	0.04976	0.052596	0.048988	0.052335	0.044917	0.045829	0.046631	0.042318
2888.82	0.043947	0.03542	0.034697	0.040455	0.03462	0.034066	0.044015	0.040962	0.04192	0.036764	0.04214	0.044	0.042498	0.035814	0.048871	0.050056	0.054787	0.049802	0.05269	0.048985	0.05231	0.044883	0.045787	0.046628	0.042355
2890.75	0.043925	0.03537	0.034665	0.040436	0.03457	0.034037	0.043992	0.040913	0.041881	0.036722	0.042105	0.043959	0.042463	0.035779	0.048847	0.050002	0.054856	0.049844	0.052778	0.048964	0.052265	0.044842	0.045726	0.046616	0.042372
2892.68	0.043887	0.035309	0.03462	0.040406	0.03451	0.034	0.043951	0.040857	0.041829	0.03667	0.042054	0.043909	0.042414	0.035729	0.048801	0.049935	0.054913	0.049891	0.052846	0.048925	0.052201	0.044794	0.045649	0.046593	0.042363
2894.61	0.043829	0.03524	0.034565	0.040362	0.034441	0.033946	0.043891	0.040802	0.041772	0.036604	0.04199	0.043859	0.042356	0.035671	0.048743	0.049853	0.054957	0.049937	0.052902	0.048868	0.052123	0.04473	0.045561	0.046557	0.042337
2896.54	0.043758	0.035168	0.034509	0.040307	0.034359	0.033886	0.043819	0.040745	0.041715	0.036524	0.041916	0.043799	0.042294	0.035617	0.04869	0.049757	0.054994	0.049986	0.052965	0.0488	0.052038	0.044652	0.045472	0.046512	0.042305
2898.46	0.043686	0.035096	0.034456	0.040247	0.034261	0.033827	0.043742	0.040678	0.041647	0.036439	0.041837	0.043714	0.042228	0.035569	0.048649	0.049659	0.055033	0.050044	0.053038	0.048725	0.051948	0.044567	0.045387	0.04646	0.042271
2900.39	0.043617	0.035025	0.034404	0.04018	0.034155	0.033762	0.04366	0.040606	0.041566	0.036352	0.041755	0.043612	0.042161	0.035518	0.048612	0.049563	0.055085	0.050109	0.053114	0.048646	0.051852	0.044479	0.045307	0.046409	0.042233
2902.32	0.043551	0.034956	0.034354	0.040104	0.034056	0.033694	0.043579	0.040536	0.041483	0.036273	0.041672	0.043511	0.042096	0.03546	0.048575	0.049466	0.055162	0.050181	0.053202	0.048568	0.05175	0.044387	0.04523	0.046369	0.042193
2904.25	0.043489	0.034895	0.034313	0.040027	0.033973	0.03363	0.043506	0.040471	0.041405	0.036208	0.041588	0.043425	0.042032	0.035403	0.048541	0.049366	0.05527	0.050276	0.053323	0.0485	0.051641	0.044299	0.045162	0.046342	0.042159
2906.18	0.043433	0.034853	0.034285	0.039965	0.033895	0.033575	0.043447	0.040418	0.041335	0.03616	0.041511	0.043354	0.04197	0.035362	0.048527	0.049271	0.055421	0.050412	0.053501	0.048444	0.051535	0.044229	0.045101	0.046329	0.042137
2908.11	0.04339	0.034832	0.034264	0.039922	0.033811	0.033533	0.043401	0.040386	0.041278	0.036129	0.041445	0.043293	0.04191	0.035343	0.048541	0.049197	0.055644	0.050605	0.053768	0.048399	0.051453	0.044179	0.045047	0.046338	0.042132
2910.03	0.043365	0.034819	0.034243	0.039884	0.033722	0.033508	0.043364	0.040375	0.041229	0.036108	0.041395	0.043239	0.041861	0.035343	0.048577	0.049149	0.05596	0.050867	0.05414	0.048362	0.0514	0.044141	0.045007	0.046371	0.042143
2911.96	0.043355	0.034811	0.034221	0.039841	0.033637	0.033493	0.043339	0.04037	0.041175	0.036091	0.041365	0.043195	0.041827	0.035352	0.048624	0.049112	0.056368	0.051197	0.054599	0.04833	0.051362	0.044111	0.044983	0.046425	0.042168
2913.89	0.04335	0.034816	0.034208	0.039808	0.033569	0.033476	0.043326	0.040361	0.041119	0.036079	0.041345	0.043163	0.041802	0.035367	0.048679	0.049071	0.056827	0.051559	0.055088	0.048306	0.051327	0.044092	0.044971	0.046491	0.042207
2915.82	0.043335	0.03482	0.03421	0.039793	0.033527	0.033454	0.043311	0.040344	0.041071	0.036069	0.041317	0.043129	0.041781	0.035385	0.048741	0.049025	0.057254	0.051886	0.055525	0.048289	0.051288	0.044083	0.044958	0.046551	0.042247
2917.75	0.043306	0.034801	0.034214	0.039781	0.033499	0.033431	0.043276	0.040323	0.041027	0.036046	0.041278	0.043082	0.041759	0.035397	0.048785	0.048977	0.057556	0.052124	0.055838	0.048271	0.051241	0.044067	0.04493	0.046585	0.042275
2919.68	0.043263	0.034755	0.0342	0.039753	0.033467	0.033409	0.043217	0.040294	0.040978	0.036002	0.041225	0.043018	0.04173	0.035393	0.048783	0.048923	0.057683	0.052249	0.055988	0.048237	0.051187	0.044027	0.044878	0.046582	0.042282
2921.6	0.043205	0.034692	0.034163	0.039706	0.033423	0.03338	0.043143	0.040247	0.040924	0.035937	0.041149	0.042941	0.041683	0.03537	0.048734	0.048859	0.057626	0.052253	0.055966	0.048181	0.051115	0.043962	0.04481	0.046543	0.04227
2923.53	0.043123	0.034614	0.034102	0.039644	0.033358	0.033333	0.043051	0.040173	0.04086	0.035856	0.041044	0.042846	0.041612	0.035333	0.048649	0.04878	0.057393	0.05213	0.05577	0.048096	0.051011	0.043872	0.044733	0.046465	0.042241
2925.46	0.043018	0.034517	0.034016	0.039565	0.033269	0.033262	0.042934	0.040072	0.040776	0.03575	0.040914	0.042723	0.041515	0.035279	0.048531	0.048679	0.056995	0.051885	0.055413	0.047979	0.050865	0.043758	0.044636	0.046345	0.042193
2927.39	0.042893	0.034398	0.033906	0.039463	0.033161	0.033169	0.042789	0.039947	0.040661	0.035616	0.040759	0.042569	0.041384	0.035194	0.04838	0.048544	0.056454	0.05153	0.05492	0.047823	0.050678	0.043617	0.044497	0.046188	0.042118
2929.32	0.04275	0.034263	0.033774	0.039336	0.03303	0.033053	0.042618	0.039795	0.040509	0.035447	0.040578	0.042389	0.041215	0.035071	0.048191	0.048366	0.055808	0.051079	0.054324	0.047623	0.050452	0.043442	0.044315	0.046005	0.042011
2931.25	0.042582	0.034114	0.033628	0.039186	0.032859	0.032913	0.042415	0.039613	0.04032	0.035241	0.040366	0.042183	0.041007	0.034903	0.047951	0.048142	0.055089	0.050551	0.053644	0.047369	0.050186	0.043224	0.0441	0.0458	0.041882
2933.18	0.042381	0.033937	0.033464	0.039011	0.03264	0.032739	0.042175	0.039392	0.040095	0.034996	0.04012	0.04194	0.040764	0.03469	0.047643	0.047868	0.05433	0.049962	0.052889	0.047059	0.049873	0.042954	0.043855	0.045559	0.041737
2935.1	0.042144	0.033717	0.03327	0.038806	0.032379	0.032527	0.041894	0.039117	0.039833	0.034705	0.039834	0.041648	0.040483	0.034436	0.047269	0.047535	0.053549	0.049313	0.05208	0.046691	0.049504	0.042625	0.043564	0.045263	0.041563
2937.03	0.041866	0.033453	0.033042	0.038565	0.032076	0.032282	0.041567	0.038778	0.039523	0.034361	0.0395	0.041304	0.040156	0.034144	0.046844	0.047133	0.052751	0.048614	0.051235	0.046267	0.049074	0.042231	0.043218	0.044915	0.041345
2938.96	0.041544	0.033156	0.032783	0.038282	0.031724	0.032007	0.041179	0.038378	0.039159	0.033963	0.039109	0.040905	0.039777	0.033813	0.046364	0.046659	0.051941	0.047894	0.050366	0.045791	0.048583	0.041779	0.042817	0.044529	0.041085
2940.89	0.041182	0.032831	0.032496	0.037953	0.031324	0.031705	0.040737	0.037935	0.038746	0.033524	0.038665	0.040457	0.039352	0.033445	0.045825	0.046124	0.051135	0.047177	0.049494	0.045269	0.048044	0.041283	0.042362	0.044116	0.040797
2942.82	0.040787	0.032488	0.03219	0.037588	0.030889	0.031377	0.040274	0.037469	0.038307	0.033058	0.03819	0.039976	0.038896	0.033053	0.04525	0.045557	0.05035	0.046473	0.048641	0.044714	0.047472	0.040759	0.041871	0.04368	0.040485
2944.75	0.040365	0.032138	0.031873	0.037211	0.030436	0.031036	0.039814	0.036993	0.037863	0.032578	0.03771	0.039481	0.038429	0.032644	0.044671	0.04498	0.049602	0.045801	0.047827	0.044136	0.046882	0.040223	0.041368	0.043226	0.040154
2946.67	0.039932	0.031791	0.031554	0.036842	0.029981	0.030697	0.039357	0.036515	0.037421	0.032099	0.037239	0.038984	0.03796	0.032229	0.044105	0.044403	0.048916	0.045177	0.047078	0.043552	0.046289	0.039694	0.040875	0.042778	0.039819
2948.6	0.03951	0.031451	0.031243	0.036488	0.029535	0.030369	0.038902	0.036046	0.036988	0.031638	0.036777	0.038498	0.037498	0.031833	0.043561	0.043836	0.048309	0.04461	0.046414	0.04298	0.045713	0.039182	0.040398	0.042359	0.039495
2950.53	0.039115	0.03113	0.03095	0.036148	0.029104	0.030059	0.038469	0.035598	0.036577	0.031206	0.036327	0.038034	0.037057	0.031466	0.043045	0.043296	0.047771	0.044098	0.045827	0.042437	0.045169	0.038687	0.039949	0.041978	0.039182
2952.46	0.038749	0.030844	0.030677	0.035827	0.028697	0.029775	0.038074	0.035175	0.036196	0.030802	0.035901	0.037601	0.036649	0.03112	0.042558	0.042794	0.047276	0.043633	0.045288	0.041934	0.044666	0.038212	0.039534	0.041626	0.038892
2954.39	0.03841	0.030589	0.030425	0.035531	0.028314	0.029514	0.037717	0.034777	0.035843	0.030423	0.035506	0.037207	0.036276	0.030789	0.042098	0.042326	0.046799	0.043192	0.044768	0.041472	0.044206	0.037779	0.039152	0.041294	0.038646
2956.32	0.038099	0.030349	0.030191	0.035264	0.027952	0.029268	0.037392	0.034407	0.035511	0.030063	0.035143	0.036846	0.035927	0.030481	0.041663	0.041887	0.046323	0.042745	0.044249	0.041042	0.043781	0.037394	0.038795	0.040989	0.038444
2958.25	0.037815	0.030116	0.029977	0.035028	0.027612	0.029036	0.037084	0.034068	0.035201	0.029721	0.034807	0.036502	0.035591	0.0302	0.041251	0.041485	0.04584	0.042279	0.04372	0.040637	0.043387	0.037046	0.03846	0.040711	0.038263
2960.17	0.037551	0.029893	0.029785	0.034815	0.027297	0.028818	0.036783	0.033754	0.034919	0.029406	0.034497	0.036171	0.035273	0.029943	0.040859	0.041112	0.045352	0.041806	0.043171	0.040263	0.043019	0.03672	0.038146	0.040449	0.038095
2962.1	0.037301	0.02968	0.02961	0.034614	0.027	0.028613	0.036491	0.033454	0.034659	0.029116	0.034206	0.035859	0.034977	0.029702	0.040488	0.040751	0.044863	0.041345	0.042609	0.039916	0.042673	0.036408	0.037855	0.040197	0.037941
2964.03	0.037069	0.029484	0.029434	0.034414	0.026711	0.028414	0.036212	0.033158	0.034404	0.028836	0.033923	0.035568	0.034693	0.029464	0.040135	0.0404	0.044384	0.040904	0.042052	0.039577	0.042343	0.036105	0.037582	0.03996	0.037795
2965.96	0.03685	0.02931	0.029251	0.034211	0.026432	0.028226	0.035947	0.032861	0.034147	0.028553	0.033636	0.035288	0.034411	0.029223	0.039792	0.040068	0.043914	0.040476	0.041514	0.039231	0.042024	0.035811	0.03732	0.039734	0.037649
2967.89	0.036624	0.029144	0.029066	0.034007	0.026164	0.028054	0.035685	0.032568	0.033895	0.028264	0.03335	0.035012	0.034126	0.028982	0.039454	0.039754	0.043442	0.040051	0.040994	0.038881	0.041716	0.035523	0.037065	0.039508	0.037502
2969.82	0.036389	0.028971	0.028889	0.033804	0.025902	0.02789	0.035418	0.032285	0.033647	0.027976	0.033075	0.034741	0.033843	0.028751	0.039127	0.039451	0.042975	0.039636	0.04049	0.03854	0.041414	0.035239	0.036819	0.039283	0.03736
2971.74	0.036168	0.028796	0.02872	0.033608	0.025647	0.027721	0.035154	0.032014	0.033404	0.027703	0.032818	0.034472	0.033571	0.028533	0.038822	0.039155	0.042542	0.039241	0.040007	0.038216	0.041115	0.034966	0.036588	0.039071	0.037232
2973.67	0.035978	0.028626	0.028564	0.033424	0.025407	0.027546	0.034913	0.031758	0.033172	0.027457	0.03258	0.034213	0.033324	0.028329	0.03854	0.038868	0.04216	0.038879	0.039565	0.037913	0.040826	0.034714	0.036371	0.038886	0.037122
2975.6	0.035815	0.028466	0.028427	0.03326	0.025193	0.027387	0.034699	0.031524	0.03296	0.027243	0.032362	0.033976	0.03311	0.028142	0.038277	0.038604	0.041821	0.038565	0.039174	0.037631	0.04056	0.034483	0.036169	0.038726	0.037035
2977.53	0.035668	0.028325	0.028307	0.033119	0.025006	0.027254	0.034509	0.031315	0.032781	0.027057	0.032166	0.033765	0.03292	0.027983	0.038036	0.038373	0.041524	0.038301	0.038826	0.037378	0.040326	0.034277	0.035988	0.038584	0.036966
2979.46	0.035541	0.028211	0.028204	0.033	0.024849	0.02714	0.034348	0.031131	0.032636	0.026892	0.031987	0.033571	0.032751	0.027851	0.037823	0.038177	0.041273	0.038074	0.038518	0.03716	0.040122	0.034101	0.035842	0.038457	0.036912
2981.39	0.035433	0.028119	0.028125	0.0329	0.024715	0.027035	0.034218	0.030973	0.032513	0.026747	0.031822	0.033399	0.032608	0.027737	0.037643	0.03801	0.041064	0.037876	0.038255	0.036984	0.039955	0.033954	0.035727	0.038353	0.036875
2983.32	0.035344	0.028046	0.028071	0.032819	0.024595	0.026948	0.034113	0.03084	0.032402	0.026626	0.031687	0.03326	0.032488	0.027638	0.037499	0.037868	0.040891	0.037705	0.038043	0.036851	0.039825	0.033839	0.03563	0.038278	0.036863
2985.24	0.035282	0.027999	0.02803	0.032759	0.024492	0.026895	0.034033	0.030726	0.032309	0.026526	0.031593	0.03316	0.032382	0.027563	0.037395	0.03775	0.040754	0.037564	0.037877	0.036758	0.039731	0.033757	0.03555	0.038234	0.036874
2987.17	0.035248	0.027979	0.027989	0.032715	0.024415	0.026866	0.03398	0.030635	0.032241	0.026439	0.031529	0.033095	0.032292	0.02752	0.037326	0.037667	0.040648	0.037459	0.03775	0.036699	0.039673	0.033706	0.035501	0.038213	0.036902
2989.1	0.035234	0.027975	0.027955	0.032686	0.024368	0.026846	0.033948	0.030569	0.032199	0.02637	0.031484	0.033057	0.032231	0.027504	0.037283	0.037631	0.040577	0.037393	0.037659	0.036663	0.039646	0.033679	0.035491	0.038212	0.036944
2991.03	0.035238	0.027981	0.027943	0.032679	0.024347	0.026836	0.033924	0.030538	0.032178	0.02633	0.031461	0.033034	0.032211	0.027502	0.037264	0.037638	0.040544	0.037366	0.037606	0.036647	0.039647	0.033677	0.035511	0.038234	0.037001
2992.96	0.035266	0.028	0.027962	0.0327	0.024345	0.026843	0.033915	0.030542	0.032179	0.026329	0.031468	0.033026	0.032226	0.027503	0.037278	0.037671	0.040552	0.037375	0.037597	0.036658	0.039678	0.033706	0.035549	0.038282	0.03708
2994.89	0.035324	0.028034	0.028008	0.032742	0.024354	0.026863	0.033937	0.030567	0.032207	0.026358	0.031504	0.033045	0.032258	0.027511	0.037322	0.037718	0.040594	0.037412	0.037629	0.036699	0.039739	0.033768	0.035602	0.038351	0.037185
2996.81	0.035409	0.028079	0.028069	0.032797	0.024383	0.026894	0.033988	0.030599	0.032261	0.026402	0.031556	0.033094	0.032298	0.02754	0.037381	0.037775	0.040662	0.037469	0.037689	0.036764	0.039818	0.033852	0.035672	0.038434	0.037309
2998.74	0.035508	0.028135	0.02813	0.032861	0.024433	0.026939	0.034057	0.030638	0.032331	0.026454	0.031609	0.033157	0.032352	0.027598	0.037451	0.037844	0.040753	0.037544	0.037767	0.036844	0.039911	0.033942	0.035758	0.038529	0.03745
3000.67	0.035615	0.028204	0.028189	0.032928	0.024498	0.027	0.034132	0.03069	0.032411	0.026513	0.031673	0.033224	0.032418	0.027675	0.03753	0.037928	0.040853	0.037634	0.037861	0.036932	0.040017	0.034036	0.035859	0.038635	0.037609
3002.6	0.035731	0.028288	0.028252	0.032998	0.024572	0.027071	0.034205	0.030749	0.032492	0.026581	0.031755	0.033299	0.03249	0.027757	0.037619	0.038027	0.040951	0.03773	0.037963	0.037026	0.040138	0.034138	0.035969	0.038749	0.037784
3004.53	0.035857	0.028388	0.02832	0.033076	0.024649	0.027139	0.034274	0.030811	0.032566	0.02666	0.031848	0.033378	0.032567	0.02784	0.037721	0.038135	0.041051	0.037823	0.038065	0.037128	0.040268	0.034249	0.036081	0.038874	0.037963
3006.46	0.035989	0.028497	0.028391	0.033165	0.024728	0.0272	0.034346	0.030879	0.032633	0.026745	0.03194	0.033454	0.032647	0.027922	0.037836	0.038248	0.041155	0.037916	0.038159	0.037236	0.040394	0.034363	0.036195	0.039009	0.038137
3008.39	0.036116	0.028601	0.028465	0.033256	0.02481	0.027257	0.034426	0.030958	0.032698	0.02683	0.032022	0.033527	0.032731	0.028007	0.037955	0.038362	0.041258	0.038008	0.038247	0.037336	0.040511	0.034475	0.03631	0.039146	0.038309
3010.31	0.036232	0.028695	0.028536	0.033346	0.024901	0.027315	0.034512	0.031044	0.032769	0.026914	0.032098	0.033609	0.032816	0.028099	0.038072	0.038475	0.041353	0.038096	0.038334	0.037429	0.040629	0.034587	0.036426	0.039285	0.038482
3012.24	0.036349	0.02879	0.02861	0.033443	0.025	0.027378	0.034601	0.031131	0.03285	0.027005	0.032182	0.033699	0.032902	0.028194	0.038188	0.038586	0.041442	0.038182	0.038429	0.037536	0.040758	0.034706	0.036549	0.03943	0.038661
3014.17	0.036492	0.028894	0.028702	0.033556	0.025101	0.02745	0.034693	0.031217	0.03294	0.027104	0.032285	0.033787	0.032995	0.028289	0.038313	0.038702	0.041532	0.038277	0.03854	0.037665	0.040897	0.034836	0.036687	0.03958	0.038848
3016.1	0.03666	0.029002	0.028812	0.033676	0.025205	0.027529	0.034789	0.031302	0.03304	0.027209	0.032401	0.033878	0.033102	0.02839	0.038451	0.03883	0.041625	0.038383	0.038669	0.037805	0.041039	0.034976	0.036836	0.039722	0.039036
3018.03	0.036829	0.029112	0.028925	0.033793	0.025318	0.027613	0.034898	0.031393	0.03315	0.02732	0.032512	0.033986	0.033222	0.028498	0.038592	0.03897	0.041724	0.038502	0.038813	0.037945	0.041187	0.035119	0.036987	0.039858	0.039228
3019.96	0.036985	0.029221	0.029029	0.033909	0.025442	0.027707	0.035022	0.031498	0.033266	0.027437	0.032622	0.03411	0.033346	0.028619	0.038734	0.039119	0.041835	0.038629	0.038965	0.038084	0.041351	0.03527	0.037141	0.04	0.039427
3021.88	0.037137	0.029328	0.029124	0.034031	0.02557	0.027812	0.035155	0.031614	0.033385	0.027555	0.032739	0.034242	0.033464	0.02875	0.038885	0.039273	0.04197	0.038754	0.039118	0.038228	0.041532	0.035429	0.0373	0.040156	0.039636
3023.81	0.037296	0.029443	0.029222	0.03416	0.025696	0.027921	0.035291	0.031739	0.033502	0.02767	0.032867	0.034379	0.033582	0.028887	0.039047	0.039436	0.042132	0.03888	0.039274	0.038387	0.041721	0.035592	0.037459	0.040325	0.039856
3025.74	0.037468	0.029576	0.029339	0.034292	0.025821	0.028029	0.035429	0.031867	0.033623	0.027788	0.033007	0.034522	0.033711	0.029024	0.039218	0.039611	0.042307	0.039017	0.039438	0.038558	0.041911	0.03576	0.037618	0.040508	0.040085
3027.67	0.03765	0.029723	0.02947	0.034424	0.025949	0.028132	0.035572	0.031996	0.033757	0.027919	0.033154	0.034659	0.033851	0.029159	0.039391	0.039795	0.042486	0.039169	0.039608	0.038733	0.042098	0.035939	0.037786	0.040704	0.040314
3029.6	0.03784	0.029876	0.029601	0.034567	0.026088	0.028229	0.035722	0.032131	0.033897	0.028064	0.033299	0.034786	0.033997	0.029294	0.03957	0.039977	0.042666	0.039327	0.039781	0.03891	0.042284	0.036118	0.037966	0.040904	0.040539
3031.53	0.038042	0.03003	0.029728	0.034727	0.026234	0.028327	0.03587	0.032283	0.034035	0.028214	0.033442	0.034919	0.034152	0.02944	0.039765	0.040152	0.042851	0.039491	0.03996	0.039093	0.042472	0.036292	0.038156	0.041104	0.040762
3033.46	0.038251	0.03018	0.029854	0.034897	0.026386	0.028436	0.036009	0.032445	0.034172	0.028371	0.033593	0.035073	0.034317	0.029601	0.039974	0.040333	0.04304	0.039664	0.040144	0.03928	0.042669	0.036472	0.038347	0.041304	0.040988
3035.38	0.038457	0.030325	0.029984	0.035063	0.026548	0.028552	0.036145	0.032607	0.034321	0.028539	0.033751	0.035241	0.034487	0.029767	0.040185	0.040529	0.043233	0.039843	0.040335	0.039471	0.042874	0.036667	0.038536	0.041506	0.041225
3037.31	0.038657	0.030471	0.030119	0.035222	0.026721	0.02867	0.036287	0.032775	0.034483	0.028713	0.033914	0.035404	0.034656	0.029931	0.040394	0.040742	0.043436	0.040023	0.040544	0.039666	0.043085	0.036875	0.038729	0.041713	0.041471
3039.24	0.038861	0.030621	0.030253	0.035378	0.026893	0.028789	0.036438	0.03295	0.03465	0.028881	0.034082	0.035557	0.034815	0.030093	0.040601	0.040964	0.04365	0.040212	0.04077	0.039871	0.043305	0.037087	0.038934	0.041927	0.041724
3041.17	0.039073	0.030773	0.030387	0.03554	0.027061	0.028912	0.0366	0.033124	0.034814	0.029044	0.034255	0.035712	0.034965	0.030257	0.040808	0.041188	0.043865	0.040414	0.040996	0.040093	0.043537	0.037297	0.039153	0.042145	0.041984
3043.1	0.039291	0.03093	0.030529	0.035711	0.027235	0.029042	0.036777	0.033298	0.034982	0.029211	0.034437	0.035883	0.03513	0.030425	0.04102	0.041409	0.044078	0.04062	0.041218	0.040331	0.043784	0.03751	0.039374	0.042365	0.042247
3045.03	0.039514	0.031096	0.030684	0.035889	0.027418	0.029181	0.036961	0.033472	0.035157	0.029391	0.03462	0.036071	0.035328	0.030596	0.041244	0.041635	0.044297	0.040821	0.041445	0.040571	0.044043	0.037727	0.039588	0.042587	0.042512
3046.95	0.039742	0.03127	0.030844	0.036071	0.027612	0.029328	0.037147	0.03364	0.035336	0.029577	0.034801	0.036268	0.035541	0.030774	0.04148	0.041867	0.04452	0.041024	0.041683	0.040801	0.044297	0.037945	0.039801	0.042809	0.042781
3048.88	0.039973	0.031452	0.031006	0.03625	0.027817	0.029477	0.037337	0.033804	0.03552	0.029762	0.034989	0.036464	0.035747	0.030965	0.041722	0.042106	0.044739	0.041236	0.041924	0.041023	0.044539	0.038166	0.040028	0.04303	0.043057
3050.81	0.040207	0.031634	0.031167	0.036428	0.02803	0.029624	0.037529	0.033979	0.035711	0.029949	0.035194	0.036659	0.035946	0.031165	0.041967	0.042351	0.044964	0.041459	0.04217	0.041254	0.044783	0.038396	0.040268	0.04326	0.043339
3052.74	0.040446	0.031811	0.03133	0.036613	0.028243	0.029766	0.037719	0.034179	0.035908	0.030152	0.035408	0.036859	0.036144	0.031366	0.042219	0.042607	0.045208	0.041686	0.042429	0.041507	0.045041	0.038641	0.040511	0.043501	0.043621
3054.67	0.040694	0.031992	0.031493	0.036811	0.028444	0.029905	0.037909	0.034396	0.036108	0.030368	0.035621	0.037068	0.036337	0.031561	0.042481	0.042872	0.045467	0.041914	0.042701	0.041767	0.045312	0.038897	0.040751	0.043745	0.0439
3056.6	0.04095	0.032185	0.031657	0.037016	0.02864	0.030052	0.038101	0.034615	0.036307	0.030583	0.035836	0.037284	0.036533	0.03176	0.042747	0.043144	0.04573	0.042139	0.042984	0.04202	0.045585	0.039156	0.040993	0.043987	0.044176
3058.53	0.041213	0.032385	0.031822	0.037219	0.02885	0.030216	0.038294	0.034831	0.036503	0.030793	0.036059	0.037508	0.03674	0.031968	0.043012	0.043416	0.045997	0.042364	0.043274	0.042277	0.045855	0.039416	0.04124	0.044234	0.044462
3060.45	0.041482	0.03258	0.031985	0.037424	0.029077	0.030386	0.038493	0.035048	0.036701	0.031011	0.036282	0.03774	0.036954	0.032173	0.043281	0.043687	0.04627	0.042594	0.043559	0.042548	0.046128	0.039678	0.041485	0.044493	0.044763
3062.38	0.041751	0.032771	0.032151	0.03763	0.029311	0.030547	0.038704	0.035261	0.0369	0.031243	0.036491	0.037965	0.03717	0.03237	0.04356	0.043957	0.046544	0.042829	0.043831	0.04283	0.046408	0.039941	0.04173	0.044759	0.045068
3064.31	0.042019	0.032965	0.032326	0.037836	0.02955	0.030699	0.038929	0.035473	0.037092	0.031471	0.036698	0.038171	0.037392	0.032573	0.043846	0.044229	0.046814	0.043075	0.044102	0.043112	0.046692	0.040204	0.041981	0.045023	0.045367
3066.24	0.042294	0.033164	0.032511	0.038045	0.02979	0.03085	0.039159	0.035691	0.037279	0.031683	0.036918	0.038362	0.037614	0.032787	0.044128	0.044504	0.047081	0.043334	0.044386	0.043382	0.046978	0.040468	0.042243	0.04528	0.045663
3068.17	0.042569	0.033362	0.032696	0.038255	0.030019	0.031001	0.039375	0.035911	0.037476	0.031889	0.03715	0.038564	0.037832	0.033001	0.0444	0.044779	0.047346	0.043599	0.044677	0.043639	0.047269	0.040735	0.042511	0.045534	0.045957
3070.1	0.04283	0.033558	0.032869	0.038464	0.030239	0.031152	0.039576	0.036119	0.037687	0.032099	0.037377	0.038789	0.038049	0.033212	0.044671	0.045056	0.047611	0.043856	0.044964	0.043892	0.047567	0.041007	0.042779	0.045786	0.046243
3072.02	0.043075	0.033753	0.03303	0.038664	0.030463	0.031309	0.039774	0.036322	0.037907	0.032315	0.037596	0.039027	0.038279	0.033419	0.044945	0.045338	0.047877	0.044093	0.045244	0.044151	0.047866	0.041277	0.043039	0.046037	0.04652
3073.95	0.043322	0.033948	0.033195	0.038854	0.030696	0.031478	0.03998	0.036543	0.038129	0.032541	0.037817	0.039263	0.038519	0.033622	0.045219	0.045626	0.048151	0.044319	0.045523	0.044414	0.048159	0.041535	0.04329	0.046285	0.046805
3075.88	0.043586	0.034146	0.033373	0.039039	0.030932	0.031655	0.040196	0.036785	0.038346	0.032776	0.03805	0.039498	0.038756	0.033825	0.04549	0.045914	0.04843	0.044551	0.045804	0.044678	0.048444	0.041786	0.043534	0.046532	0.047102
3077.81	0.043855	0.034348	0.033558	0.039227	0.031165	0.031831	0.040414	0.037022	0.038553	0.033012	0.038287	0.039727	0.038975	0.034036	0.04576	0.046193	0.048702	0.044795	0.046087	0.044949	0.048721	0.042037	0.043778	0.046781	0.047407
3079.74	0.044113	0.034553	0.03374	0.039418	0.031394	0.031999	0.040629	0.037237	0.038755	0.03324	0.038516	0.039945	0.039176	0.034249	0.046032	0.046465	0.048967	0.045046	0.046378	0.04523	0.048997	0.042288	0.044033	0.047037	0.04771
3081.67	0.044367	0.034755	0.033917	0.039616	0.031619	0.03216	0.04084	0.037437	0.038965	0.033458	0.038738	0.040154	0.039379	0.034457	0.04631	0.046738	0.049232	0.045297	0.046677	0.045514	0.049282	0.042541	0.044296	0.047298	0.048002
3083.59	0.04463	0.034944	0.034094	0.039826	0.031835	0.03232	0.041047	0.037637	0.039181	0.033666	0.038962	0.040363	0.0396	0.034665	0.046599	0.047021	0.049498	0.045541	0.046973	0.04579	0.049578	0.042804	0.044557	0.047554	0.048289
3085.52	0.0449	0.035131	0.034275	0.040045	0.032042	0.03248	0.041253	0.037851	0.039397	0.033876	0.039188	0.040584	0.039838	0.034875	0.046888	0.047312	0.049773	0.045773	0.047262	0.04606	0.049878	0.04308	0.044814	0.0478	0.048582
3087.45	0.045167	0.035335	0.034457	0.040264	0.032254	0.032636	0.041459	0.038072	0.039612	0.034104	0.039419	0.040821	0.040082	0.035086	0.047166	0.047602	0.050062	0.046	0.047544	0.046335	0.050172	0.043354	0.045071	0.048043	0.048886
3089.38	0.045433	0.035551	0.034635	0.040478	0.03249	0.032791	0.041674	0.038291	0.039833	0.03435	0.039659	0.041069	0.040328	0.035298	0.047437	0.047892	0.050349	0.04624	0.047825	0.046618	0.050461	0.043616	0.045329	0.048294	0.049198
3091.31	0.045698	0.035762	0.034808	0.040688	0.032744	0.032954	0.041903	0.038517	0.040049	0.034594	0.039906	0.041314	0.040575	0.035515	0.047718	0.048186	0.050626	0.0465	0.048113	0.046904	0.050754	0.043879	0.04559	0.048554	0.049509
3093.24	0.04596	0.035965	0.034987	0.040894	0.033001	0.03313	0.04214	0.038765	0.040256	0.03483	0.040154	0.041543	0.04081	0.035733	0.048009	0.048485	0.050911	0.04677	0.048412	0.047187	0.051058	0.04416	0.045861	0.048816	0.049813
3095.17	0.046231	0.036173	0.035179	0.041097	0.033259	0.03332	0.04238	0.03903	0.040465	0.03507	0.040392	0.041762	0.041026	0.035948	0.048303	0.048788	0.051211	0.04704	0.048722	0.047475	0.051375	0.044455	0.046144	0.049082	0.050111
3097.09	0.046519	0.036389	0.035375	0.041306	0.033515	0.033515	0.042621	0.039297	0.040681	0.035322	0.040618	0.041999	0.041237	0.036165	0.048602	0.049101	0.051515	0.047322	0.049039	0.047774	0.051704	0.044751	0.046432	0.049363	0.050412
3099.02	0.046818	0.03661	0.035569	0.041529	0.033766	0.033707	0.042858	0.039559	0.040907	0.035576	0.040847	0.042265	0.041461	0.036388	0.048914	0.049424	0.051819	0.047618	0.049359	0.048085	0.052032	0.045048	0.046719	0.04965	0.050721
3100.95	0.047118	0.036836	0.035757	0.041765	0.034013	0.033897	0.043099	0.039819	0.041152	0.035825	0.041096	0.042544	0.041708	0.036622	0.04923	0.049748	0.052125	0.047913	0.049684	0.048403	0.052349	0.045353	0.047001	0.049935	0.051036
3102.88	0.047418	0.037062	0.035942	0.042006	0.034265	0.034083	0.043352	0.040082	0.041411	0.036069	0.041371	0.042829	0.041979	0.036867	0.049542	0.05007	0.052432	0.048195	0.050027	0.048724	0.052669	0.045665	0.047284	0.050215	0.051346
3104.81	0.04772	0.037283	0.036137	0.042244	0.03453	0.034266	0.043619	0.040338	0.04167	0.036319	0.041659	0.043118	0.042264	0.037119	0.049859	0.0504	0.052743	0.048472	0.050384	0.049044	0.053001	0.045977	0.04758	0.050492	0.051643
3106.74	0.048021	0.037507	0.036349	0.04248	0.034805	0.034453	0.04389	0.040584	0.041924	0.036578	0.041945	0.043398	0.042548	0.037367	0.050196	0.050743	0.053062	0.048753	0.050735	0.049364	0.053338	0.046285	0.047883	0.050767	0.051939
3108.66	0.048317	0.037743	0.036568	0.04272	0.035077	0.034646	0.044156	0.040831	0.042172	0.036843	0.04222	0.043656	0.042825	0.037608	0.050547	0.051086	0.053396	0.049035	0.051073	0.04968	0.05368	0.046584	0.048183	0.051043	0.052251
3110.59	0.048611	0.037989	0.036782	0.042962	0.035344	0.034841	0.044414	0.041107	0.042423	0.037113	0.042486	0.04391	0.04309	0.037848	0.050897	0.051414	0.053745	0.049324	0.051417	0.049993	0.054032	0.046888	0.048489	0.051328	0.052584
3112.52	0.048912	0.038236	0.036988	0.0432	0.03562	0.035039	0.044669	0.041413	0.042685	0.037392	0.042752	0.044186	0.043342	0.038095	0.051241	0.051739	0.054096	0.049625	0.051782	0.050312	0.054401	0.047212	0.048815	0.051625	0.05292
3114.45	0.049229	0.038474	0.037191	0.043438	0.035907	0.035243	0.044932	0.041725	0.042958	0.037679	0.043028	0.044476	0.043589	0.03835	0.051579	0.052088	0.054436	0.04993	0.052158	0.05065	0.054774	0.047552	0.04915	0.051928	0.053237
3116.38	0.049555	0.038698	0.037396	0.043687	0.036191	0.03545	0.045203	0.042029	0.043233	0.037964	0.043321	0.044757	0.043844	0.038609	0.05191	0.052466	0.05477	0.050236	0.052526	0.051002	0.055144	0.047891	0.049472	0.052231	0.05354
3118.31	0.049872	0.038917	0.037606	0.043937	0.036472	0.035655	0.045472	0.042322	0.043503	0.038236	0.043628	0.045031	0.044119	0.038863	0.05223	0.052854	0.055106	0.050553	0.052881	0.05135	0.055508	0.048218	0.049776	0.052534	0.053851
3120.24	0.050182	0.03914	0.037824	0.044185	0.03676	0.03586	0.045734	0.042598	0.04376	0.038502	0.043933	0.04531	0.044414	0.039106	0.052544	0.053228	0.055441	0.050881	0.053234	0.051686	0.05587	0.048538	0.05008	0.052832	0.054178
3122.16	0.050495	0.039365	0.038053	0.044435	0.03706	0.036073	0.046005	0.042852	0.044008	0.038774	0.044221	0.045599	0.044719	0.039348	0.05287	0.053587	0.055781	0.051204	0.053595	0.052026	0.056231	0.048859	0.050401	0.053123	0.054513
3124.09	0.050813	0.039594	0.038284	0.044691	0.03736	0.036291	0.046289	0.04309	0.044263	0.03906	0.044503	0.045894	0.045026	0.039602	0.053223	0.053948	0.056137	0.051513	0.053964	0.052382	0.056598	0.049192	0.050737	0.053414	0.054845
3126.02	0.051129	0.039836	0.038504	0.044948	0.03765	0.036507	0.046573	0.043337	0.044536	0.039358	0.044798	0.046195	0.045329	0.039867	0.053597	0.054323	0.056508	0.05182	0.054336	0.052746	0.056979	0.049532	0.051073	0.053717	0.055178
3127.95	0.05144	0.040102	0.038711	0.045207	0.037933	0.036722	0.046848	0.043614	0.044819	0.03966	0.045105	0.046509	0.045619	0.040131	0.053976	0.054695	0.05688	0.052141	0.054713	0.053106	0.057368	0.049869	0.051399	0.054031	0.055515
3129.88	0.051752	0.040381	0.038919	0.045466	0.038218	0.036937	0.047119	0.043912	0.045103	0.039956	0.045413	0.046831	0.045902	0.040388	0.054342	0.05505	0.057241	0.052471	0.055097	0.053462	0.057758	0.050209	0.051714	0.054352	0.055846
3131.81	0.052069	0.040648	0.039138	0.045725	0.038504	0.037158	0.0474	0.044225	0.045387	0.040245	0.045717	0.047138	0.046188	0.040643	0.054696	0.055394	0.057592	0.052803	0.055487	0.05382	0.058141	0.050563	0.05203	0.054675	0.056161
3133.73	0.052397	0.040897	0.039366	0.045988	0.038795	0.037386	0.047699	0.044552	0.045672	0.04053	0.046018	0.047429	0.046478	0.040905	0.055053	0.05575	0.057943	0.053129	0.05588	0.054183	0.058517	0.050922	0.052362	0.054994	0.056472
3135.66	0.052733	0.041136	0.039597	0.046257	0.039092	0.037615	0.048005	0.044882	0.045961	0.040825	0.046322	0.047719	0.046771	0.041171	0.055417	0.056133	0.058304	0.05345	0.056279	0.054552	0.058901	0.051272	0.052703	0.055299	0.056794
3137.59	0.053068	0.04137	0.039833	0.046522	0.03939	0.037838	0.048297	0.045195	0.046253	0.041126	0.046631	0.048018	0.047067	0.04144	0.055785	0.056534	0.058674	0.053768	0.056673	0.054926	0.059298	0.051615	0.053044	0.055592	0.057129
3139.52	0.053394	0.041609	0.040068	0.04678	0.039689	0.038058	0.048581	0.045484	0.046542	0.041422	0.046941	0.04833	0.04737	0.041708	0.056156	0.056929	0.059046	0.054089	0.05706	0.055298	0.0597	0.051963	0.053388	0.055893	0.057466
3141.45	0.053718	0.041865	0.040297	0.04704	0.039989	0.038276	0.048877	0.045764	0.046825	0.041709	0.04725	0.048656	0.047677	0.04197	0.056528	0.05731	0.059421	0.054419	0.057455	0.055659	0.060096	0.052321	0.053736	0.056215	0.057798
3143.38	0.054046	0.042125	0.040523	0.04731	0.040296	0.038491	0.049194	0.046055	0.047103	0.042002	0.047563	0.048986	0.047979	0.042229	0.056895	0.057694	0.059813	0.054765	0.057865	0.056013	0.060487	0.052684	0.054089	0.056547	0.058119
3145.31	0.054377	0.04238	0.040751	0.047584	0.04061	0.038708	0.049519	0.046365	0.04738	0.042307	0.047883	0.049313	0.048274	0.042497	0.057262	0.058102	0.060216	0.055125	0.058279	0.056379	0.060874	0.05305	0.054452	0.056876	0.058434
3147.23	0.054708	0.042649	0.040982	0.047859	0.040926	0.038931	0.049842	0.046693	0.04767	0.042618	0.048209	0.04964	0.048578	0.042775	0.057641	0.058536	0.060609	0.055484	0.058687	0.056767	0.06127	0.053414	0.054817	0.057201	0.058757
3149.16	0.055041	0.042935	0.041213	0.048139	0.041238	0.039159	0.050147	0.047025	0.047975	0.042931	0.048545	0.049969	0.048898	0.043053	0.058031	0.058966	0.060986	0.055836	0.059093	0.05716	0.061678	0.053778	0.055165	0.05753	0.059094
3151.09	0.055371	0.043217	0.041442	0.048424	0.041551	0.039394	0.050434	0.047349	0.048283	0.043238	0.048887	0.050301	0.049222	0.043326	0.058421	0.059368	0.061361	0.056185	0.059502	0.057543	0.062088	0.05414	0.055495	0.057855	0.059434
3153.02	0.055705	0.043471	0.041677	0.048709	0.041871	0.039635	0.050722	0.047668	0.048588	0.043542	0.049215	0.050627	0.049543	0.043605	0.058801	0.059751	0.061751	0.056533	0.05991	0.057923	0.062489	0.0545	0.05583	0.058172	0.059762
3154.95	0.056049	0.043702	0.041924	0.048995	0.042193	0.039877	0.05103	0.047986	0.048895	0.043853	0.049523	0.050947	0.049858	0.043898	0.059178	0.060136	0.062157	0.056879	0.060319	0.058315	0.06289	0.054863	0.056182	0.058482	0.060084
3156.88	0.056393	0.043932	0.042176	0.049279	0.042507	0.040114	0.051349	0.048305	0.049208	0.044176	0.049834	0.051268	0.050166	0.044195	0.059556	0.060527	0.062565	0.057222	0.060733	0.058714	0.063307	0.055234	0.05654	0.058784	0.060409
3158.8	0.05672	0.044183	0.042421	0.049557	0.042816	0.040346	0.051669	0.048623	0.04952	0.044501	0.05017	0.051596	0.050478	0.044483	0.059937	0.060919	0.062962	0.057571	0.06115	0.059107	0.063735	0.055608	0.056898	0.059089	0.060739
3160.73	0.057044	0.04446	0.042659	0.049827	0.043131	0.040579	0.051984	0.048931	0.04983	0.044823	0.050523	0.051931	0.050799	0.044755	0.060324	0.061315	0.063354	0.057929	0.061572	0.059493	0.064162	0.05598	0.057259	0.059418	0.061075
3162.66	0.057382	0.044748	0.042896	0.050103	0.043455	0.040812	0.052297	0.049238	0.050136	0.045147	0.050872	0.052266	0.051126	0.045023	0.060719	0.061718	0.063751	0.058289	0.061998	0.059879	0.064584	0.056348	0.057621	0.059761	0.061417
3164.59	0.057727	0.045023	0.043135	0.050389	0.04378	0.041046	0.05261	0.049557	0.050436	0.045472	0.051205	0.052605	0.051453	0.045291	0.061112	0.062133	0.064152	0.058645	0.062424	0.060275	0.065001	0.056713	0.057979	0.060093	0.061758
3166.52	0.058067	0.045272	0.043375	0.050679	0.0441	0.041288	0.052922	0.049884	0.05073	0.045796	0.051527	0.052951	0.051779	0.045556	0.061488	0.062557	0.064552	0.058997	0.06284	0.060684	0.065422	0.05708	0.058332	0.060407	0.062087
3168.45	0.058399	0.045508	0.043619	0.050964	0.044423	0.041535	0.053236	0.050202	0.051027	0.046117	0.05185	0.053293	0.052103	0.045818	0.061855	0.062981	0.064948	0.059343	0.063244	0.061093	0.065846	0.057447	0.05868	0.06072	0.062405
3170.38	0.058726	0.045752	0.043863	0.05124	0.044756	0.04178	0.053552	0.050512	0.051333	0.046428	0.052177	0.05362	0.052424	0.04608	0.062233	0.063397	0.065335	0.059687	0.063644	0.061491	0.066266	0.057808	0.059027	0.061048	0.062719
3172.3	0.05906	0.046013	0.0441	0.051512	0.045093	0.042018	0.053869	0.050829	0.051648	0.046726	0.052505	0.053942	0.052734	0.046347	0.062623	0.063802	0.065723	0.060038	0.06405	0.061883	0.066684	0.058168	0.059367	0.061387	0.063029
3174.23	0.059402	0.046279	0.044331	0.051787	0.045417	0.04225	0.054186	0.05116	0.051964	0.047023	0.05283	0.054279	0.053033	0.046621	0.06301	0.064204	0.06612	0.060396	0.064469	0.062282	0.067103	0.058533	0.059703	0.061723	0.063336
3176.16	0.059732	0.046534	0.044565	0.052067	0.045725	0.042476	0.054505	0.051489	0.052273	0.047327	0.053152	0.054627	0.053334	0.046905	0.06339	0.064605	0.066527	0.060756	0.064902	0.062681	0.067515	0.058898	0.060041	0.062039	0.063645
3178.09	0.060044	0.046782	0.044803	0.052347	0.046024	0.042695	0.054824	0.0518	0.052573	0.047637	0.053476	0.054975	0.053647	0.047187	0.06377	0.064995	0.06693	0.061115	0.065339	0.063063	0.06792	0.059257	0.060386	0.062338	0.063958
3180.02	0.060347	0.047031	0.045038	0.052622	0.046325	0.042914	0.055142	0.052102	0.052872	0.047951	0.053804	0.055319	0.053971	0.047456	0.064151	0.065378	0.067322	0.061471	0.06576	0.063439	0.068323	0.059619	0.060737	0.062635	0.064268
3181.95	0.060648	0.047279	0.045266	0.052898	0.046628	0.043144	0.055464	0.052406	0.053172	0.048267	0.054129	0.055659	0.0543	0.04772	0.064526	0.06577	0.067706	0.061823	0.066159	0.063826	0.068735	0.059985	0.061094	0.062937	0.06457
3183.87	0.060953	0.04752	0.045492	0.053174	0.046934	0.043378	0.055785	0.052719	0.053473	0.048576	0.054445	0.05599	0.054631	0.047993	0.064897	0.066172	0.068092	0.062168	0.066548	0.064224	0.069156	0.060348	0.061448	0.063236	0.064871
3185.8	0.061262	0.047761	0.045715	0.053449	0.047243	0.043603	0.056093	0.053038	0.053773	0.048871	0.054766	0.056313	0.054954	0.048275	0.065267	0.066575	0.06848	0.06251	0.066934	0.064615	0.069574	0.060701	0.06179	0.063532	0.065177
3187.73	0.061571	0.048013	0.045929	0.05372	0.047555	0.043824	0.056394	0.053354	0.054074	0.049162	0.055103	0.056636	0.05526	0.04855	0.065633	0.066975	0.068866	0.062847	0.067329	0.064995	0.069978	0.061046	0.062121	0.063831	0.065478
3189.66	0.061879	0.048274	0.046137	0.053985	0.047872	0.044055	0.0567	0.05366	0.05437	0.04946	0.05544	0.056959	0.055554	0.048804	0.065986	0.067371	0.06925	0.063176	0.067739	0.065374	0.070373	0.061393	0.062451	0.064131	0.065761
3191.59	0.062183	0.048527	0.046354	0.054245	0.048187	0.044293	0.05701	0.053961	0.05466	0.049763	0.055759	0.057284	0.055851	0.049045	0.066332	0.067762	0.069641	0.063504	0.068154	0.065753	0.070771	0.061741	0.062784	0.064427	0.066036
3193.52	0.062479	0.048756	0.046585	0.054506	0.048486	0.044525	0.05731	0.054265	0.054948	0.05006	0.056067	0.057614	0.056152	0.049283	0.066681	0.06815	0.070039	0.063841	0.068552	0.066133	0.07117	0.062082	0.063118	0.064723	0.066313
3195.45	0.06277	0.048967	0.046816	0.054763	0.048767	0.044743	0.057599	0.054576	0.055244	0.050348	0.056378	0.057941	0.056457	0.049524	0.067033	0.068529	0.070429	0.064191	0.068934	0.066509	0.071566	0.062411	0.063445	0.065018	0.066592
3197.37	0.063059	0.049178	0.047038	0.055008	0.049048	0.044946	0.057887	0.054892	0.055546	0.050637	0.056699	0.05826	0.056767	0.049768	0.067391	0.068902	0.070798	0.064538	0.069315	0.066873	0.071953	0.062741	0.063759	0.065308	0.066874
3199.3	0.06335	0.049396	0.047254	0.055253	0.049345	0.045148	0.05818	0.055207	0.055849	0.050937	0.057021	0.058575	0.057078	0.050021	0.067763	0.069282	0.071157	0.064864	0.069704	0.067234	0.072331	0.063087	0.064058	0.065593	0.067158
3201.23	0.063649	0.049617	0.047462	0.05551	0.049653	0.045359	0.058482	0.055518	0.056141	0.051241	0.057334	0.058888	0.057381	0.05028	0.068139	0.069668	0.071528	0.065181	0.070099	0.067604	0.072711	0.063445	0.064359	0.065871	0.067442
3203.16	0.063957	0.049843	0.04766	0.055773	0.04995	0.04558	0.058797	0.055819	0.056419	0.051538	0.057639	0.059202	0.057667	0.050535	0.068495	0.07004	0.071912	0.065507	0.070496	0.06798	0.0731	0.063796	0.064671	0.066135	0.067714
3205.09	0.064257	0.050075	0.047853	0.056023	0.050233	0.045801	0.05912	0.056104	0.056693	0.051826	0.057939	0.05952	0.057948	0.050772	0.068829	0.070395	0.072295	0.065838	0.070893	0.06835	0.073495	0.064129	0.064984	0.066392	0.067974
3207.02	0.064533	0.050305	0.048049	0.056262	0.05051	0.046014	0.059437	0.056374	0.056976	0.05211	0.058235	0.059845	0.058235	0.051	0.069154	0.070752	0.072666	0.066157	0.071286	0.068711	0.073884	0.064447	0.065285	0.066658	0.068233
3208.94	0.064792	0.050528	0.048252	0.056509	0.050786	0.046217	0.059735	0.056645	0.057271	0.05239	0.058531	0.060167	0.058528	0.051238	0.069485	0.07112	0.073029	0.066462	0.071668	0.069071	0.07426	0.064759	0.06558	0.066927	0.068495
3210.87	0.065054	0.050744	0.048465	0.056771	0.051065	0.046422	0.060015	0.056934	0.057573	0.052665	0.058834	0.06048	0.058819	0.051494	0.069827	0.071491	0.073391	0.066767	0.072036	0.069432	0.074619	0.065073	0.065879	0.067184	0.068752
3212.8	0.065329	0.050946	0.048684	0.05703	0.051351	0.046632	0.060285	0.057236	0.057873	0.052943	0.05914	0.060791	0.059105	0.051746	0.07017	0.071855	0.073748	0.06708	0.072401	0.069788	0.07497	0.065389	0.066183	0.067434	0.069004
3214.73	0.065604	0.05114	0.0489	0.057269	0.051641	0.04684	0.060557	0.057537	0.058162	0.053222	0.05944	0.061108	0.059391	0.051973	0.070503	0.07221	0.074098	0.067386	0.072774	0.070133	0.075328	0.065708	0.066485	0.067686	0.069251
3216.66	0.065864	0.051344	0.049102	0.057497	0.051927	0.04704	0.060839	0.057824	0.058433	0.05349	0.05973	0.06142	0.059672	0.05218	0.070825	0.072564	0.074453	0.067681	0.073155	0.070472	0.075701	0.066028	0.066785	0.067938	0.06949
3218.59	0.066116	0.051563	0.049291	0.057729	0.052205	0.047237	0.061128	0.058091	0.058696	0.053746	0.060014	0.061717	0.059943	0.052388	0.071147	0.072923	0.074818	0.067982	0.073529	0.070819	0.076077	0.06634	0.067081	0.068188	0.069722
3220.52	0.066363	0.051779	0.049479	0.057962	0.05247	0.047439	0.061409	0.058347	0.058956	0.054003	0.060299	0.062005	0.060208	0.052611	0.071473	0.073278	0.075184	0.06829	0.073884	0.071176	0.076439	0.066635	0.067363	0.068437	0.069949
3222.44	0.066603	0.051973	0.049665	0.058188	0.052723	0.047643	0.061674	0.058603	0.059216	0.054271	0.060587	0.062293	0.060481	0.052833	0.071791	0.073617	0.07554	0.068591	0.074228	0.071529	0.076789	0.066921	0.067628	0.06868	0.07017
3224.37	0.066839	0.052144	0.049845	0.058398	0.052971	0.047844	0.061934	0.058859	0.059476	0.054546	0.060875	0.062579	0.060767	0.053045	0.072091	0.073947	0.075885	0.068872	0.074577	0.071873	0.077135	0.067212	0.067889	0.06891	0.070387
3226.3	0.067085	0.052313	0.050028	0.058598	0.053217	0.048043	0.062203	0.059124	0.059736	0.054819	0.061156	0.062865	0.061056	0.053257	0.072384	0.07428	0.07622	0.069139	0.074933	0.072213	0.077482	0.067514	0.068155	0.069131	0.070603
3228.23	0.067341	0.052497	0.050208	0.058802	0.053465	0.048239	0.062476	0.059403	0.059997	0.055085	0.061438	0.06316	0.061337	0.053474	0.072684	0.074611	0.076551	0.069408	0.075289	0.07255	0.077831	0.067816	0.068423	0.069358	0.070818
3230.16	0.067595	0.052695	0.050372	0.059017	0.05372	0.048429	0.062747	0.059686	0.060257	0.055343	0.061719	0.063457	0.061605	0.053686	0.07299	0.074934	0.076881	0.069688	0.075639	0.072876	0.07818	0.068105	0.068683	0.069597	0.071026
3232.09	0.067837	0.052896	0.050523	0.059237	0.053975	0.048605	0.063018	0.05996	0.060512	0.055591	0.061989	0.063746	0.061862	0.053883	0.073289	0.075252	0.077204	0.069978	0.075977	0.073189	0.07852	0.068372	0.068934	0.069833	0.071228
3234.01	0.068069	0.053088	0.050677	0.059452	0.054224	0.048772	0.063279	0.060214	0.06076	0.055829	0.062242	0.064023	0.062114	0.054066	0.073578	0.075568	0.077522	0.070263	0.076299	0.073494	0.078847	0.068626	0.069185	0.070049	0.07143
3235.94	0.068292	0.05327	0.050847	0.059663	0.05447	0.048941	0.063527	0.06045	0.060998	0.056058	0.062491	0.064293	0.06237	0.054248	0.073865	0.07588	0.077838	0.070534	0.076619	0.073796	0.079163	0.06889	0.069442	0.070255	0.071631
3237.87	0.068509	0.053451	0.051028	0.059871	0.054721	0.049119	0.063773	0.060682	0.06123	0.056283	0.06275	0.064563	0.062624	0.054436	0.07414	0.076192	0.07815	0.070797	0.076951	0.074098	0.079478	0.069172	0.069704	0.07046	0.071824
3239.8	0.068725	0.053633	0.051206	0.060073	0.054967	0.049304	0.064026	0.060918	0.06147	0.056502	0.06302	0.064831	0.062863	0.054623	0.074387	0.076513	0.078464	0.071058	0.077277	0.074395	0.079792	0.069451	0.069959	0.07066	0.072012
3241.73	0.068942	0.053809	0.051369	0.060266	0.055198	0.049486	0.064284	0.061163	0.061728	0.05672	0.063287	0.065094	0.063091	0.054802	0.074625	0.076834	0.078786	0.071321	0.077585	0.074687	0.0801	0.069717	0.070197	0.070851	0.072197
3243.66	0.069161	0.053981	0.051528	0.060453	0.055415	0.049653	0.064536	0.061423	0.061988	0.056945	0.063542	0.065358	0.063324	0.054977	0.074887	0.077137	0.079111	0.071579	0.077888	0.074989	0.080404	0.069983	0.070425	0.071044	0.072372
3245.58	0.069382	0.054159	0.051692	0.060638	0.055626	0.049813	0.064771	0.061684	0.062232	0.057184	0.063794	0.065631	0.063571	0.055152	0.075171	0.077418	0.079424	0.071833	0.078199	0.075301	0.08071	0.070254	0.070656	0.071242	0.072541
3247.51	0.069601	0.054333	0.051856	0.060818	0.055843	0.049978	0.064999	0.061928	0.062456	0.057426	0.064052	0.065899	0.063823	0.055319	0.075451	0.077686	0.079718	0.072092	0.078508	0.075606	0.081017	0.070519	0.070894	0.071441	0.072708
3249.44	0.06981	0.054484	0.052012	0.060991	0.056072	0.050149	0.065236	0.062156	0.062669	0.057651	0.064303	0.066154	0.064067	0.055478	0.075711	0.077962	0.080004	0.072356	0.078816	0.075895	0.081326	0.070771	0.071129	0.07163	0.072873
3251.37	0.070005	0.054619	0.052161	0.061165	0.056307	0.050319	0.06548	0.062388	0.062888	0.057856	0.064537	0.066408	0.064291	0.055638	0.075951	0.078255	0.080298	0.072607	0.079131	0.076166	0.081641	0.071016	0.071349	0.071807	0.073036
3253.3	0.070193	0.054758	0.052311	0.061348	0.056531	0.050483	0.065724	0.062635	0.063111	0.058062	0.06476	0.066668	0.064493	0.055805	0.076188	0.078552	0.080595	0.072841	0.079444	0.076421	0.081951	0.071266	0.071558	0.071983	0.073203
3255.23	0.070388	0.054898	0.052466	0.061536	0.056736	0.050638	0.065962	0.062887	0.06333	0.058277	0.064992	0.066927	0.064694	0.055972	0.076429	0.078835	0.080883	0.073072	0.079748	0.07668	0.082243	0.071513	0.071773	0.072167	0.073366
3257.16	0.070591	0.055035	0.052613	0.061715	0.056927	0.050789	0.066187	0.063125	0.063546	0.058492	0.065235	0.067173	0.064912	0.056129	0.076674	0.079103	0.081167	0.073314	0.080045	0.076964	0.082522	0.071746	0.071998	0.072347	0.073515
3259.08	0.070792	0.055182	0.05274	0.061883	0.057111	0.050939	0.066399	0.063344	0.063758	0.058701	0.065472	0.067406	0.06514	0.056281	0.076923	0.079361	0.081456	0.07356	0.080333	0.077263	0.0828	0.071969	0.072217	0.072515	0.073659
3261.01	0.070981	0.055348	0.052861	0.062048	0.057296	0.051092	0.066603	0.063558	0.063962	0.058905	0.06569	0.067637	0.065363	0.05644	0.077176	0.079619	0.081748	0.073793	0.080605	0.077549	0.083083	0.072195	0.07242	0.07268	0.073812
3262.94	0.071161	0.055517	0.052991	0.062219	0.057483	0.051248	0.06681	0.063776	0.064164	0.059102	0.065903	0.067876	0.065584	0.056602	0.077426	0.079883	0.082042	0.074011	0.080872	0.077816	0.083364	0.072427	0.07262	0.072846	0.073968
3264.87	0.071347	0.055669	0.053122	0.062396	0.057672	0.051401	0.067027	0.063995	0.064372	0.059296	0.066132	0.068116	0.065808	0.056757	0.077664	0.080141	0.082334	0.074223	0.081155	0.078072	0.083633	0.072663	0.072826	0.073009	0.074112
3266.8	0.071537	0.055805	0.053242	0.062571	0.057863	0.051545	0.067253	0.064202	0.064584	0.059494	0.066369	0.068346	0.066025	0.056899	0.07789	0.080392	0.082606	0.074433	0.081456	0.078313	0.083889	0.072894	0.073028	0.073164	0.074246
3268.73	0.071709	0.055937	0.053354	0.062732	0.058051	0.051678	0.067473	0.064391	0.06479	0.059688	0.066592	0.068571	0.066228	0.05703	0.078106	0.080647	0.082849	0.074636	0.081745	0.078541	0.084139	0.073103	0.07322	0.073308	0.074376
3270.65	0.071857	0.056069	0.053462	0.062877	0.058222	0.05181	0.067673	0.064565	0.064977	0.059867	0.066793	0.068794	0.066417	0.057158	0.078309	0.080896	0.083078	0.074832	0.081997	0.078762	0.084379	0.073287	0.073399	0.073444	0.0745
3272.58	0.072	0.056198	0.053571	0.063014	0.058371	0.05194	0.06785	0.064735	0.065144	0.060025	0.066983	0.06901	0.066592	0.057289	0.078486	0.081119	0.083304	0.07502	0.082221	0.078975	0.084611	0.07346	0.073566	0.073578	0.074621
3274.51	0.072152	0.056325	0.053682	0.063149	0.058509	0.052064	0.068012	0.064913	0.06531	0.060167	0.067167	0.069216	0.066757	0.057409	0.078642	0.081321	0.083527	0.075196	0.082434	0.079177	0.084833	0.073635	0.073717	0.073711	0.074742
3276.44	0.072309	0.05645	0.05379	0.063271	0.058648	0.052185	0.068169	0.065096	0.065483	0.060308	0.067345	0.069407	0.066919	0.057511	0.078797	0.081524	0.08374	0.075363	0.082639	0.079372	0.085042	0.073806	0.073858	0.073836	0.074852
3278.37	0.072453	0.056564	0.053888	0.063378	0.058796	0.052306	0.068333	0.065271	0.06565	0.060458	0.067521	0.069583	0.067081	0.057609	0.078961	0.081724	0.083939	0.075529	0.082833	0.079564	0.085228	0.073968	0.074008	0.073943	0.074938
3280.3	0.072574	0.05667	0.053983	0.063478	0.058948	0.052423	0.0685	0.06543	0.065801	0.060611	0.067693	0.069746	0.067238	0.05772	0.079133	0.081911	0.084131	0.075697	0.083025	0.079752	0.085399	0.074126	0.074171	0.074032	0.075006
3282.23	0.072683	0.056766	0.054085	0.063579	0.059096	0.052531	0.068658	0.065574	0.065931	0.060753	0.067845	0.069901	0.067383	0.057845	0.079308	0.082089	0.084323	0.075864	0.083221	0.079934	0.085569	0.074281	0.074325	0.074116	0.07507
3284.15	0.072801	0.056846	0.05419	0.063681	0.059234	0.052625	0.068801	0.065716	0.066044	0.060882	0.067977	0.070057	0.067519	0.057965	0.079481	0.082267	0.084512	0.076017	0.083413	0.080109	0.085747	0.074427	0.074455	0.074207	0.075137
3286.08	0.072926	0.056916	0.054279	0.063784	0.059363	0.052704	0.068927	0.065865	0.066158	0.061011	0.068117	0.070219	0.06765	0.058068	0.079644	0.082439	0.084685	0.076152	0.083599	0.080278	0.085927	0.07456	0.074575	0.074304	0.075205
3288.01	0.073044	0.056997	0.054347	0.063891	0.059489	0.052784	0.06904	0.066015	0.066283	0.061146	0.068279	0.070384	0.067781	0.058155	0.079786	0.082604	0.084836	0.076281	0.083786	0.080441	0.086098	0.074685	0.074706	0.074403	0.075273
3289.94	0.07315	0.057094	0.05441	0.064	0.059605	0.052874	0.069153	0.066152	0.066409	0.061278	0.068437	0.070536	0.067914	0.058237	0.079908	0.082767	0.084977	0.076421	0.083962	0.080595	0.086257	0.074814	0.074846	0.074497	0.075339
3291.87	0.07325	0.057191	0.054477	0.064101	0.059707	0.052969	0.069284	0.066275	0.066522	0.061396	0.06857	0.070673	0.068044	0.058324	0.080029	0.082924	0.085121	0.076565	0.084103	0.080739	0.08641	0.074947	0.074975	0.074588	0.075399
3293.8	0.073346	0.057267	0.054536	0.064187	0.0598	0.053053	0.069429	0.066393	0.066628	0.061499	0.068688	0.070807	0.06817	0.058412	0.080163	0.083065	0.085266	0.076692	0.084228	0.080877	0.08656	0.075071	0.075087	0.074674	0.075453
3295.72	0.073436	0.057325	0.054592	0.064264	0.059894	0.053128	0.069564	0.066511	0.066745	0.061591	0.068803	0.07094	0.068291	0.05849	0.080308	0.083197	0.085406	0.076795	0.084373	0.081017	0.086704	0.075182	0.075191	0.07475	0.075502
3297.65	0.073523	0.057384	0.054659	0.064341	0.059989	0.053206	0.069673	0.066627	0.066861	0.06168	0.068915	0.071062	0.0684	0.058556	0.080448	0.083333	0.085542	0.076887	0.084532	0.081159	0.086837	0.075283	0.075296	0.07482	0.075549
3299.58	0.073613	0.057457	0.054733	0.064426	0.060087	0.053297	0.06977	0.066743	0.066957	0.061769	0.069022	0.071174	0.0685	0.058619	0.080573	0.083475	0.085679	0.076991	0.084678	0.081292	0.086963	0.075383	0.075399	0.074892	0.075597
3301.51	0.073707	0.05754	0.054804	0.064515	0.060189	0.053395	0.069876	0.066864	0.06704	0.061863	0.069132	0.071287	0.068601	0.058689	0.080689	0.083612	0.085823	0.077116	0.08481	0.081418	0.087096	0.075484	0.075499	0.074971	0.075652
3303.44	0.073799	0.057624	0.054874	0.064596	0.060297	0.053485	0.069988	0.066982	0.067137	0.061966	0.06925	0.071401	0.06871	0.05877	0.080806	0.083745	0.085971	0.077247	0.084937	0.081547	0.087243	0.075585	0.075601	0.075052	0.075714
3305.37	0.073876	0.057697	0.054941	0.06466	0.060403	0.053555	0.070086	0.067088	0.067247	0.062077	0.069366	0.071506	0.06882	0.058856	0.080925	0.083881	0.086107	0.077359	0.08506	0.081677	0.087393	0.075684	0.075704	0.075126	0.07578
3307.3	0.073937	0.057755	0.055005	0.06472	0.060489	0.053616	0.070164	0.067179	0.067353	0.062191	0.069472	0.071609	0.068917	0.058933	0.081039	0.084018	0.08622	0.077454	0.085177	0.081799	0.087533	0.075781	0.075795	0.075191	0.075838
3309.22	0.073999	0.057804	0.055076	0.064792	0.060549	0.053683	0.070239	0.067267	0.067443	0.062298	0.069571	0.071719	0.069	0.059	0.081151	0.084144	0.086319	0.077549	0.085292	0.081909	0.087651	0.075878	0.075871	0.075252	0.075884
3311.15	0.074071	0.057856	0.055151	0.064873	0.060611	0.053755	0.070331	0.067369	0.067519	0.062392	0.069676	0.071827	0.069085	0.05907	0.08127	0.084254	0.086419	0.077646	0.085412	0.082013	0.087751	0.075978	0.075951	0.075322	0.075931
3313.08	0.074147	0.057917	0.055213	0.064954	0.060696	0.053828	0.070442	0.067482	0.067598	0.062481	0.069793	0.071927	0.069182	0.059152	0.081392	0.084359	0.086522	0.077742	0.08554	0.082114	0.087853	0.076076	0.076054	0.075409	0.075988
3315.01	0.074217	0.057992	0.055259	0.065027	0.060798	0.053905	0.070563	0.067587	0.067691	0.062574	0.069919	0.07204	0.06929	0.059243	0.081509	0.084475	0.086632	0.077843	0.085675	0.082229	0.08797	0.076168	0.076171	0.075504	0.076046
3316.94	0.07428	0.058074	0.055309	0.065097	0.0609	0.053989	0.070678	0.067683	0.06779	0.062668	0.070038	0.072172	0.069401	0.059327	0.081618	0.084604	0.086746	0.077943	0.085808	0.08237	0.0881	0.076257	0.076282	0.075594	0.0761
3318.87	0.074345	0.058146	0.055374	0.065168	0.060994	0.054069	0.070783	0.067774	0.067891	0.062756	0.070134	0.072301	0.069508	0.059393	0.08172	0.084727	0.086853	0.078035	0.085935	0.08252	0.088229	0.07635	0.076382	0.075677	0.076155
3320.79	0.074412	0.058195	0.055447	0.065243	0.061079	0.054137	0.070884	0.067855	0.067999	0.062838	0.070211	0.072404	0.06961	0.059446	0.081814	0.084831	0.086958	0.078124	0.086058	0.082657	0.088345	0.076446	0.076473	0.075751	0.076208
3322.72	0.074467	0.058234	0.055517	0.065321	0.061153	0.0542	0.070981	0.067921	0.06811	0.062924	0.070286	0.072488	0.069704	0.059505	0.081896	0.084919	0.08707	0.078221	0.08617	0.082777	0.088444	0.076544	0.076557	0.075808	0.076247
3324.65	0.074503	0.058278	0.055582	0.065394	0.061215	0.054261	0.071066	0.067975	0.068203	0.063014	0.07037	0.072572	0.06978	0.05958	0.081967	0.085008	0.087188	0.078315	0.086256	0.082877	0.088533	0.076636	0.076628	0.075848	0.076266
3326.58	0.074534	0.058318	0.055641	0.065456	0.061276	0.054314	0.071141	0.068032	0.068264	0.063091	0.070449	0.072662	0.069842	0.059648	0.082027	0.085103	0.087298	0.078389	0.08632	0.082949	0.088617	0.076715	0.076688	0.075876	0.076268
3328.51	0.074568	0.058339	0.055676	0.065501	0.061342	0.054346	0.071199	0.068098	0.068303	0.063145	0.070513	0.072751	0.069898	0.059689	0.082075	0.085196	0.087379	0.078445	0.086376	0.083001	0.088699	0.076774	0.076736	0.075896	0.076268
3330.44	0.074599	0.058341	0.055684	0.065531	0.061392	0.054359	0.071239	0.068163	0.068343	0.063182	0.070567	0.072829	0.069946	0.059706	0.082116	0.085268	0.08742	0.078479	0.086425	0.083048	0.088768	0.076813	0.076761	0.075916	0.076277
3332.37	0.074621	0.058333	0.05569	0.065558	0.061419	0.054369	0.07127	0.068212	0.068388	0.063206	0.070618	0.07289	0.069982	0.059714	0.082154	0.08531	0.087439	0.078492	0.08646	0.083098	0.088813	0.07683	0.076767	0.075931	0.076291
3334.29	0.074629	0.058325	0.055711	0.065584	0.06144	0.054385	0.071293	0.06824	0.068422	0.063212	0.070659	0.072928	0.070009	0.059721	0.082184	0.085327	0.087465	0.078498	0.086474	0.08314	0.08883	0.076826	0.07677	0.075934	0.076292
3336.22	0.074612	0.058314	0.055736	0.065601	0.061461	0.054401	0.071292	0.068248	0.068433	0.063203	0.070672	0.072939	0.070028	0.059734	0.082199	0.085333	0.087501	0.078508	0.086464	0.08316	0.088819	0.076814	0.076774	0.075927	0.076259
3338.15	0.074566	0.058296	0.055741	0.065598	0.061466	0.054406	0.071266	0.068244	0.068422	0.06319	0.070653	0.072919	0.07003	0.05975	0.082194	0.085334	0.087517	0.07851	0.086435	0.083151	0.088785	0.0768	0.076768	0.075914	0.076195
3340.08	0.074504	0.058268	0.055718	0.065567	0.061449	0.054398	0.071236	0.068237	0.068393	0.063191	0.070619	0.072883	0.070008	0.059752	0.082174	0.085321	0.087486	0.078491	0.086392	0.083114	0.088734	0.076773	0.076741	0.075892	0.076122
3342.01	0.074449	0.05823	0.055674	0.065509	0.061422	0.054386	0.071205	0.068211	0.068346	0.063201	0.070587	0.072851	0.069972	0.059729	0.082139	0.085286	0.08741	0.078453	0.086344	0.083055	0.088664	0.076729	0.07669	0.075848	0.076051
3343.94	0.074405	0.058195	0.055623	0.065439	0.061395	0.054373	0.071159	0.068157	0.06829	0.063199	0.070548	0.072822	0.069938	0.05969	0.082088	0.08523	0.087314	0.07841	0.08629	0.082977	0.088578	0.076671	0.076616	0.075779	0.075972
3345.86	0.074351	0.058165	0.055571	0.065378	0.061371	0.054356	0.0711	0.068094	0.068239	0.063175	0.070491	0.072783	0.069904	0.059645	0.082026	0.085165	0.087221	0.078357	0.086224	0.082881	0.088484	0.076603	0.076536	0.075691	0.075888
3347.79	0.074269	0.058121	0.055516	0.065318	0.061345	0.054328	0.071039	0.068039	0.068193	0.06313	0.070424	0.072722	0.069856	0.059604	0.081955	0.0851	0.087139	0.078284	0.086132	0.082779	0.088378	0.076529	0.076462	0.075599	0.075803
3349.72	0.074168	0.058052	0.055451	0.065244	0.061303	0.054286	0.070973	0.067989	0.068126	0.063066	0.070348	0.072641	0.06979	0.059566	0.081865	0.085026	0.08706	0.078194	0.086014	0.082674	0.088261	0.076447	0.076396	0.075506	0.075708
3351.65	0.074066	0.057969	0.055384	0.065156	0.06124	0.054231	0.070893	0.067929	0.068026	0.062991	0.070257	0.072549	0.069712	0.059524	0.081749	0.084925	0.086959	0.078106	0.085885	0.08256	0.088138	0.076358	0.076322	0.075402	0.075591
3353.58	0.073962	0.057882	0.055321	0.065061	0.061167	0.05417	0.070798	0.067852	0.067915	0.062917	0.07016	0.07245	0.069632	0.059464	0.081623	0.084797	0.086836	0.07802	0.085759	0.082433	0.088008	0.076261	0.076227	0.075286	0.075451
3355.51	0.073845	0.057803	0.055259	0.064956	0.061092	0.054106	0.070694	0.067759	0.067816	0.062839	0.070065	0.072345	0.069561	0.059388	0.08151	0.084659	0.086706	0.077919	0.085631	0.082298	0.087867	0.076153	0.076112	0.075175	0.075296
3357.44	0.073719	0.057728	0.055187	0.064844	0.061014	0.054035	0.070582	0.067656	0.067719	0.062746	0.069969	0.072225	0.069493	0.059305	0.081403	0.084528	0.086566	0.077793	0.085494	0.08216	0.087722	0.076034	0.075983	0.075066	0.075127
3359.36	0.073588	0.057646	0.055104	0.064736	0.060934	0.053957	0.070461	0.067549	0.067599	0.062646	0.069861	0.07209	0.069411	0.05922	0.081285	0.084405	0.086406	0.077654	0.085347	0.082013	0.087573	0.075903	0.075854	0.074949	0.074949
3361.29	0.073453	0.057556	0.055015	0.064633	0.060845	0.053872	0.070333	0.067441	0.067466	0.062553	0.069738	0.071953	0.069309	0.059139	0.081155	0.084282	0.086235	0.077526	0.085192	0.081852	0.087413	0.075766	0.075734	0.074825	0.074777
3363.22	0.073318	0.057468	0.054922	0.064523	0.060747	0.053783	0.070205	0.067334	0.067351	0.062469	0.069604	0.07183	0.069188	0.059066	0.081023	0.084158	0.086083	0.077414	0.085031	0.081683	0.087238	0.07563	0.075618	0.0747	0.074613
3365.15	0.073188	0.057379	0.054829	0.064406	0.060648	0.053701	0.070078	0.067234	0.067253	0.062381	0.069477	0.071724	0.069053	0.058992	0.08089	0.084034	0.085961	0.077299	0.084869	0.081517	0.087051	0.075501	0.075498	0.07457	0.074437
3367.08	0.073057	0.057278	0.054741	0.064292	0.060555	0.053626	0.069932	0.067147	0.067132	0.062276	0.069369	0.071614	0.068912	0.0589	0.080743	0.083897	0.085836	0.077172	0.084703	0.081349	0.086854	0.075373	0.07537	0.074435	0.074236
3369.01	0.072908	0.057164	0.054652	0.064172	0.060455	0.053549	0.069766	0.067067	0.066973	0.062159	0.069261	0.071476	0.06878	0.058783	0.080576	0.083729	0.085665	0.07704	0.084521	0.081165	0.086655	0.075231	0.075226	0.07429	0.074009
3370.93	0.072732	0.057044	0.05455	0.064035	0.060339	0.053466	0.069598	0.066973	0.066799	0.062044	0.069121	0.071311	0.068662	0.058655	0.080399	0.083541	0.085458	0.07691	0.084328	0.080971	0.08646	0.075059	0.075063	0.074137	0.073762
3372.86	0.072542	0.056924	0.054431	0.063899	0.060209	0.053382	0.069442	0.066852	0.066633	0.061929	0.068953	0.071138	0.068544	0.058533	0.080225	0.08336	0.085254	0.076775	0.084135	0.08079	0.086261	0.074863	0.074904	0.073978	0.07351
3374.79	0.072361	0.056803	0.054301	0.06377	0.060071	0.053294	0.069295	0.066709	0.066483	0.061803	0.068781	0.070973	0.068412	0.05842	0.08005	0.083196	0.085057	0.07662	0.083939	0.080619	0.086042	0.074672	0.074762	0.073807	0.073267
3376.72	0.072191	0.05667	0.054168	0.063622	0.059936	0.053199	0.069153	0.066558	0.066343	0.061665	0.068623	0.070814	0.068268	0.058301	0.079863	0.083039	0.084846	0.076438	0.083739	0.080426	0.085802	0.074494	0.074611	0.073612	0.073035
3378.65	0.072015	0.056519	0.054039	0.063441	0.059802	0.053101	0.069008	0.0664	0.066196	0.061512	0.068471	0.070648	0.068117	0.058167	0.079666	0.08287	0.084625	0.07624	0.083543	0.080199	0.085557	0.074313	0.07443	0.0734	0.072802
3380.58	0.07183	0.056355	0.053911	0.063256	0.059652	0.052995	0.068848	0.066224	0.06603	0.061341	0.068311	0.070472	0.067959	0.058031	0.079466	0.082681	0.084423	0.076046	0.083346	0.079961	0.08532	0.074123	0.074234	0.073195	0.072552
3382.51	0.071647	0.0562	0.053779	0.063088	0.059479	0.052873	0.068666	0.066035	0.065854	0.061164	0.068141	0.070296	0.0678	0.05791	0.079264	0.082481	0.08424	0.075857	0.083126	0.079737	0.085091	0.073927	0.074048	0.073008	0.072279
3384.43	0.071468	0.056073	0.053641	0.062933	0.059296	0.052742	0.068467	0.065856	0.06567	0.061001	0.067967	0.070127	0.067631	0.057796	0.07906	0.082284	0.084047	0.075657	0.082877	0.079525	0.084856	0.073727	0.073867	0.072824	0.071996
3386.36	0.071291	0.055969	0.053502	0.062785	0.059119	0.052612	0.068264	0.065706	0.065471	0.060855	0.06778	0.069958	0.067441	0.057661	0.078857	0.082089	0.083828	0.075446	0.082626	0.079311	0.084615	0.073527	0.073668	0.072632	0.071721
3388.29	0.071111	0.055859	0.053364	0.062636	0.058953	0.052475	0.068069	0.065582	0.065272	0.060715	0.067567	0.069786	0.067243	0.057497	0.078657	0.081892	0.083596	0.075246	0.082396	0.079077	0.084376	0.07333	0.073452	0.072428	0.071457
3390.22	0.070918	0.05572	0.053226	0.062464	0.058799	0.052327	0.067886	0.065454	0.065102	0.060563	0.067336	0.069619	0.067048	0.057321	0.078453	0.08169	0.08336	0.075065	0.082177	0.07881	0.084135	0.073117	0.073236	0.072215	0.071195
3392.15	0.070698	0.055547	0.053086	0.06227	0.05864	0.052177	0.067706	0.065292	0.064949	0.060395	0.067108	0.069447	0.066851	0.057154	0.078221	0.081466	0.083096	0.074876	0.081944	0.078531	0.083884	0.072875	0.073017	0.072014	0.070928
3394.08	0.070454	0.055349	0.052946	0.062089	0.058461	0.052038	0.067517	0.065106	0.064776	0.060216	0.0669	0.069241	0.066655	0.056997	0.077957	0.081208	0.082805	0.074661	0.081678	0.078275	0.083618	0.072617	0.072787	0.071835	0.07065
3396	0.070206	0.055144	0.052797	0.061932	0.058272	0.051897	0.067321	0.064918	0.064571	0.060015	0.066712	0.068991	0.066469	0.056833	0.077682	0.080934	0.082516	0.074432	0.081384	0.078033	0.083342	0.07236	0.072555	0.071636	0.070366
3397.93	0.069957	0.054958	0.052632	0.06177	0.058094	0.051735	0.067119	0.06472	0.064352	0.059785	0.066519	0.068728	0.066282	0.056652	0.077417	0.080662	0.082247	0.074198	0.081084	0.077769	0.08306	0.072111	0.072318	0.071384	0.070078
3399.86	0.069706	0.054789	0.052455	0.061574	0.057903	0.051558	0.066895	0.064493	0.064124	0.059545	0.066297	0.068473	0.06608	0.056468	0.077155	0.080386	0.08198	0.073947	0.080789	0.077477	0.082768	0.071874	0.072065	0.0711	0.069773
3401.79	0.06946	0.054609	0.052266	0.061344	0.057674	0.051396	0.066643	0.064248	0.063884	0.059313	0.066047	0.068216	0.065866	0.056288	0.076879	0.080092	0.081691	0.073672	0.080492	0.07719	0.08246	0.07164	0.071808	0.070812	0.069435
3403.72	0.069216	0.054406	0.052066	0.061114	0.057425	0.051255	0.066381	0.064016	0.06364	0.059091	0.06579	0.067954	0.065645	0.056098	0.076587	0.079791	0.081378	0.073386	0.080188	0.076906	0.082142	0.071394	0.071565	0.070527	0.069073
3405.65	0.068959	0.054194	0.051863	0.060916	0.05718	0.051117	0.066135	0.063812	0.063404	0.05887	0.065549	0.067699	0.065406	0.055887	0.076282	0.079506	0.081057	0.073103	0.079869	0.076597	0.081817	0.071121	0.071323	0.070252	0.068706
3407.57	0.068684	0.05398	0.051664	0.060728	0.056934	0.050961	0.065904	0.063615	0.06317	0.058645	0.065325	0.067458	0.065153	0.055662	0.075966	0.079233	0.080743	0.072826	0.079535	0.076258	0.081478	0.070816	0.071059	0.069994	0.068333
3409.5	0.068397	0.053761	0.051465	0.060501	0.056673	0.050778	0.065668	0.063388	0.062919	0.058418	0.065087	0.067213	0.064901	0.055431	0.075651	0.078931	0.080435	0.072553	0.079189	0.075917	0.081119	0.070488	0.070766	0.06974	0.067949
3411.43	0.0681	0.05354	0.051262	0.060237	0.056405	0.050574	0.065418	0.063124	0.062654	0.058183	0.064822	0.066953	0.064653	0.055203	0.075342	0.078584	0.080124	0.072277	0.078835	0.075593	0.080745	0.070154	0.070457	0.06947	0.067565
3413.36	0.067799	0.05333	0.051052	0.059976	0.056145	0.050363	0.065156	0.062845	0.06238	0.057927	0.064543	0.066675	0.064402	0.05498	0.075025	0.078228	0.079802	0.071989	0.078478	0.075269	0.080368	0.069824	0.070146	0.069186	0.067195
3415.29	0.067507	0.053122	0.050835	0.059739	0.05589	0.050155	0.064884	0.062564	0.062099	0.057648	0.064261	0.066376	0.064133	0.054746	0.074692	0.077894	0.079465	0.071686	0.078112	0.074929	0.079989	0.069497	0.069835	0.068888	0.06682
3417.22	0.067216	0.05289	0.050611	0.059506	0.055619	0.04995	0.064597	0.062283	0.061816	0.057358	0.063975	0.066061	0.063837	0.054498	0.074351	0.077561	0.079097	0.071367	0.077732	0.074569	0.079603	0.06917	0.069517	0.068568	0.066416
3419.15	0.066906	0.052621	0.050376	0.059253	0.055331	0.04974	0.064285	0.062	0.061536	0.057068	0.063673	0.065747	0.063528	0.054242	0.074011	0.077201	0.078696	0.071031	0.077338	0.074201	0.07922	0.068836	0.069183	0.068237	0.065988
3421.07	0.066578	0.052336	0.050137	0.058976	0.055038	0.04952	0.063952	0.061708	0.061254	0.056773	0.063347	0.065432	0.063226	0.053987	0.073665	0.076817	0.078282	0.070684	0.076939	0.073843	0.078844	0.068484	0.068836	0.067917	0.065562
3423	0.066245	0.052062	0.049903	0.058687	0.05475	0.049294	0.063614	0.061406	0.060959	0.056472	0.063011	0.065111	0.062932	0.053729	0.073305	0.076428	0.077873	0.070339	0.07654	0.073497	0.07846	0.068116	0.068488	0.067609	0.065144
3424.93	0.065908	0.051802	0.049672	0.058396	0.054468	0.049074	0.063286	0.061101	0.060651	0.056177	0.062695	0.064782	0.062627	0.053464	0.07293	0.07604	0.077471	0.069998	0.076139	0.073143	0.078056	0.067741	0.068147	0.067293	0.064726
3426.86	0.065561	0.051544	0.049435	0.05811	0.054179	0.04886	0.062977	0.06079	0.060337	0.05589	0.062399	0.064445	0.062308	0.05319	0.072542	0.075644	0.077074	0.069645	0.075727	0.072759	0.077639	0.067365	0.067809	0.066951	0.064305
3428.79	0.065202	0.05128	0.049186	0.057832	0.053866	0.048634	0.062683	0.060475	0.060028	0.055593	0.062092	0.064104	0.061984	0.052911	0.072139	0.075237	0.076676	0.069271	0.0753	0.07234	0.07721	0.066984	0.067461	0.06659	0.063878
3430.72	0.064839	0.05101	0.048934	0.057551	0.053532	0.04838	0.06238	0.060164	0.059716	0.055275	0.061764	0.063769	0.061658	0.052632	0.071728	0.07482	0.076266	0.068891	0.074864	0.071901	0.076765	0.066591	0.067101	0.066231	0.063448
3432.64	0.064478	0.050729	0.048677	0.057259	0.053193	0.048105	0.062045	0.05985	0.059386	0.054942	0.061421	0.063436	0.061326	0.052349	0.071321	0.074397	0.075838	0.068521	0.074412	0.071467	0.076307	0.066181	0.066729	0.065884	0.063025
3434.57	0.064124	0.05043	0.048408	0.056955	0.052859	0.047836	0.061681	0.059514	0.059041	0.054603	0.061062	0.063085	0.06099	0.052054	0.070918	0.073975	0.075395	0.068156	0.07394	0.071049	0.075847	0.065767	0.066343	0.065542	0.062607
3436.5	0.063775	0.050114	0.048133	0.056651	0.052523	0.047583	0.061305	0.059154	0.058701	0.054259	0.060686	0.062714	0.060653	0.051747	0.070504	0.073557	0.074952	0.067772	0.073457	0.070635	0.075389	0.065358	0.065942	0.065189	0.062171
3438.43	0.063413	0.0498	0.047865	0.056355	0.052177	0.047337	0.060936	0.058793	0.05837	0.053914	0.060304	0.062341	0.06031	0.051435	0.070063	0.073139	0.074511	0.067361	0.072982	0.070216	0.074934	0.064947	0.065538	0.064815	0.061705
3440.36	0.063031	0.049502	0.0476	0.056065	0.051821	0.047083	0.060578	0.058441	0.058029	0.053571	0.059927	0.061976	0.059961	0.051124	0.069605	0.072708	0.074057	0.066935	0.072512	0.069791	0.074466	0.064537	0.065146	0.064438	0.061227
3442.29	0.062638	0.049211	0.047331	0.055766	0.051454	0.04681	0.060219	0.058088	0.057665	0.053227	0.059554	0.061608	0.059612	0.050816	0.069154	0.07225	0.073587	0.066512	0.072029	0.069352	0.073974	0.064126	0.064759	0.064068	0.060756
3444.22	0.062234	0.048914	0.047056	0.055449	0.05108	0.046524	0.059851	0.057723	0.057294	0.05287	0.059175	0.061223	0.059258	0.050506	0.068711	0.071767	0.07311	0.066101	0.071529	0.068892	0.073477	0.063699	0.06436	0.063692	0.06029
3446.14	0.061815	0.04861	0.046769	0.055116	0.05071	0.046244	0.059473	0.057345	0.056932	0.052493	0.058795	0.060819	0.058884	0.050188	0.068259	0.071282	0.072635	0.065697	0.071025	0.068421	0.072995	0.063249	0.063935	0.063304	0.059821
3448.07	0.061393	0.048292	0.046471	0.054779	0.050346	0.045976	0.059086	0.056961	0.056567	0.052101	0.05842	0.060401	0.058492	0.049867	0.067796	0.070803	0.072164	0.065282	0.070524	0.067954	0.072514	0.062792	0.063489	0.062914	0.05935
3450	0.060982	0.04796	0.046174	0.054446	0.049985	0.045717	0.058693	0.056578	0.056193	0.051717	0.058033	0.059986	0.058103	0.04955	0.067334	0.070322	0.071695	0.064848	0.070022	0.067495	0.072015	0.062333	0.063039	0.062526	0.058887
3451.93	0.060584	0.04763	0.045885	0.054119	0.049622	0.045459	0.058307	0.056195	0.055816	0.051347	0.057623	0.059588	0.057729	0.049228	0.066875	0.069835	0.071218	0.064404	0.069517	0.067035	0.071499	0.061872	0.062601	0.062127	0.058433
3453.86	0.060184	0.047303	0.045594	0.053795	0.049254	0.045185	0.057926	0.055806	0.055433	0.050976	0.057207	0.059207	0.057358	0.048891	0.066408	0.06935	0.070724	0.06396	0.069002	0.066572	0.070979	0.061411	0.062167	0.061709	0.057975
3455.79	0.059767	0.046963	0.045296	0.053467	0.048882	0.044879	0.057532	0.055408	0.055043	0.050598	0.056797	0.058815	0.05698	0.048539	0.065932	0.068867	0.070214	0.063516	0.068469	0.066106	0.070462	0.060954	0.061722	0.06129	0.057509
3457.71	0.059335	0.046606	0.044997	0.053132	0.048502	0.044557	0.057127	0.055006	0.054658	0.050215	0.056384	0.058394	0.056591	0.048184	0.065456	0.068364	0.069706	0.063061	0.067924	0.065631	0.069944	0.060491	0.061262	0.060883	0.057042
3459.64	0.058897	0.046241	0.044695	0.052788	0.048109	0.044252	0.056723	0.054596	0.054283	0.049823	0.055958	0.057959	0.056187	0.047833	0.064981	0.06783	0.069211	0.062589	0.067385	0.065143	0.069419	0.060013	0.060793	0.060472	0.056583
3461.57	0.058463	0.045879	0.044383	0.052429	0.047711	0.04396	0.056327	0.054177	0.053906	0.049425	0.055528	0.057528	0.055767	0.04749	0.064491	0.06729	0.068718	0.062115	0.066859	0.064654	0.068883	0.05953	0.060323	0.060047	0.056125
3463.5	0.058037	0.045526	0.044058	0.052062	0.047314	0.043653	0.055928	0.053759	0.053518	0.049031	0.055101	0.0571	0.055344	0.047151	0.063977	0.066772	0.068215	0.061652	0.066335	0.064168	0.06835	0.059057	0.059858	0.059619	0.055656
3465.43	0.057608	0.045172	0.04373	0.051699	0.046919	0.043323	0.055516	0.053346	0.053123	0.048632	0.054671	0.056669	0.054929	0.046811	0.063448	0.066265	0.067697	0.061192	0.065798	0.063677	0.067823	0.058588	0.059402	0.059199	0.05518
3467.36	0.057166	0.044813	0.04341	0.051341	0.046521	0.042989	0.055091	0.052931	0.052726	0.048219	0.054228	0.056236	0.05452	0.046465	0.062913	0.065743	0.067162	0.060725	0.065237	0.063173	0.067283	0.058097	0.058951	0.058784	0.05471
3469.29	0.056708	0.044455	0.043098	0.050978	0.046113	0.042668	0.054659	0.052509	0.052328	0.047803	0.053776	0.055795	0.054113	0.046108	0.062381	0.0652	0.066616	0.060252	0.064655	0.062657	0.066713	0.057582	0.05849	0.058358	0.054243
3471.21	0.056242	0.044097	0.042783	0.050613	0.045695	0.042362	0.054224	0.052087	0.051924	0.047388	0.053325	0.055334	0.053704	0.045734	0.061857	0.064646	0.066069	0.059765	0.064068	0.062135	0.066129	0.057058	0.058007	0.057916	0.053768
3473.14	0.055781	0.043734	0.042459	0.050248	0.045272	0.042065	0.05379	0.051663	0.05151	0.046968	0.052882	0.054863	0.053287	0.045345	0.061333	0.064093	0.065526	0.059263	0.063483	0.061609	0.065558	0.056544	0.057515	0.057475	0.053276
3475.07	0.055327	0.043369	0.042132	0.049883	0.044849	0.041766	0.053356	0.051231	0.051084	0.04653	0.052439	0.054403	0.05285	0.044955	0.060807	0.063548	0.064994	0.058761	0.062905	0.061082	0.065011	0.056045	0.057032	0.057047	0.052774
3477	0.054874	0.043006	0.041808	0.049509	0.044427	0.041454	0.052922	0.050797	0.050648	0.046078	0.051994	0.053966	0.052404	0.044573	0.060286	0.063008	0.064464	0.058276	0.062343	0.060555	0.064474	0.055559	0.056553	0.056622	0.052281
3478.93	0.054421	0.042637	0.041482	0.049132	0.044003	0.041126	0.052482	0.050356	0.050209	0.045628	0.05155	0.053536	0.051969	0.044203	0.059767	0.062458	0.063923	0.057796	0.061787	0.060026	0.063923	0.055076	0.056065	0.056186	0.051806
3480.86	0.053966	0.042261	0.041155	0.048755	0.043573	0.040788	0.052034	0.049895	0.049775	0.045192	0.051107	0.053092	0.051549	0.043835	0.059233	0.061898	0.063367	0.057305	0.061219	0.059493	0.063353	0.054588	0.055569	0.055737	0.051343
3482.78	0.053507	0.04189	0.040829	0.048374	0.043147	0.040441	0.051593	0.04942	0.049346	0.044771	0.050653	0.05263	0.051126	0.04346	0.058686	0.061344	0.062814	0.0568	0.060632	0.058958	0.062779	0.054093	0.055079	0.055277	0.050876
3484.71	0.05305	0.04153	0.040507	0.04799	0.042726	0.040088	0.051162	0.048958	0.04892	0.044356	0.050186	0.052156	0.050685	0.043082	0.058138	0.060805	0.062267	0.056297	0.060042	0.058419	0.062209	0.053591	0.054595	0.054817	0.050397
3486.64	0.052594	0.04117	0.040174	0.047607	0.042301	0.039741	0.050732	0.048521	0.048504	0.043937	0.049714	0.051678	0.050235	0.042713	0.057594	0.060264	0.061719	0.055803	0.059452	0.057876	0.061637	0.05308	0.054108	0.054369	0.049916
3488.57	0.052124	0.040794	0.039818	0.047227	0.041869	0.039412	0.050289	0.048096	0.048095	0.043508	0.049251	0.0512	0.049785	0.04234	0.057046	0.059707	0.061172	0.055313	0.058857	0.057343	0.061064	0.052565	0.053617	0.053932	0.049453
3490.5	0.051638	0.040407	0.03945	0.046844	0.041433	0.039101	0.049836	0.047663	0.04768	0.043071	0.048795	0.050723	0.049336	0.041952	0.056494	0.059147	0.060633	0.054811	0.058266	0.056819	0.060497	0.052048	0.053121	0.053491	0.049
3492.43	0.051146	0.040033	0.039098	0.046454	0.040987	0.038786	0.049388	0.047216	0.047254	0.042627	0.048337	0.050253	0.048884	0.041553	0.05595	0.058595	0.06009	0.054292	0.057685	0.056298	0.05993	0.051529	0.052613	0.053047	0.048531
3494.36	0.050659	0.039674	0.038767	0.046067	0.040533	0.038455	0.048947	0.046755	0.046823	0.042178	0.047877	0.049798	0.048435	0.041154	0.055426	0.058039	0.059539	0.053771	0.057105	0.05578	0.059359	0.051012	0.052098	0.052609	0.048039
3496.28	0.050193	0.039306	0.038437	0.045691	0.040088	0.038119	0.048495	0.046294	0.046397	0.041729	0.047421	0.049359	0.047999	0.04076	0.054913	0.05747	0.058993	0.053266	0.056509	0.055271	0.058794	0.050499	0.051592	0.052172	0.047539
3498.21	0.049747	0.038915	0.038096	0.04532	0.039657	0.037787	0.048034	0.045841	0.045975	0.041285	0.046975	0.048921	0.04757	0.040371	0.054389	0.056897	0.058454	0.052767	0.055905	0.054761	0.058244	0.049996	0.051104	0.051722	0.047046
3500.14	0.049302	0.03852	0.037755	0.04494	0.039229	0.037454	0.047582	0.045393	0.045554	0.040846	0.046531	0.048466	0.047131	0.039986	0.053841	0.056336	0.05791	0.052263	0.05532	0.054235	0.057695	0.0495	0.050623	0.05127	0.046569
3502.07	0.048841	0.038134	0.037424	0.04455	0.038797	0.037113	0.04714	0.044944	0.045137	0.040407	0.046082	0.047988	0.046674	0.039603	0.053278	0.055789	0.057356	0.05175	0.054754	0.05369	0.057134	0.049003	0.050144	0.050829	0.046111
3504	0.048369	0.037753	0.037103	0.044156	0.038361	0.036769	0.046698	0.044496	0.044724	0.039965	0.045623	0.047501	0.046211	0.039218	0.052717	0.055251	0.056793	0.051242	0.05419	0.053135	0.056559	0.048492	0.049663	0.050389	0.045661
3505.93	0.047894	0.037374	0.036779	0.043763	0.037923	0.036429	0.046254	0.044044	0.044303	0.039526	0.045157	0.047029	0.045759	0.038829	0.052164	0.054713	0.056225	0.050751	0.053619	0.05259	0.055983	0.047972	0.049175	0.049935	0.0452
3507.85	0.047415	0.037003	0.036446	0.043377	0.037482	0.036095	0.045814	0.043589	0.043873	0.039091	0.04469	0.046576	0.045322	0.038436	0.051613	0.054168	0.055665	0.050272	0.053046	0.052071	0.055412	0.047461	0.048676	0.049471	0.044717
3509.78	0.04694	0.036636	0.036105	0.043005	0.037037	0.035763	0.045384	0.043144	0.043452	0.03866	0.044227	0.046126	0.044891	0.038036	0.051055	0.053618	0.055118	0.049788	0.052475	0.051572	0.054851	0.046965	0.048174	0.049011	0.044217
3511.71	0.046482	0.036263	0.035765	0.042636	0.036589	0.035429	0.044962	0.042717	0.043039	0.03823	0.043771	0.045661	0.044456	0.037625	0.050491	0.053063	0.054575	0.049287	0.051901	0.051063	0.054299	0.046464	0.047678	0.048557	0.043725
3513.64	0.046034	0.035891	0.035429	0.042253	0.036142	0.035094	0.044535	0.042286	0.04262	0.037795	0.043319	0.045188	0.044019	0.037218	0.049936	0.052493	0.054025	0.04878	0.051309	0.050529	0.05375	0.045947	0.047187	0.048108	0.043252
3515.57	0.045577	0.035525	0.035084	0.041854	0.035702	0.03476	0.044098	0.041825	0.042191	0.037349	0.042866	0.044718	0.043582	0.036829	0.049401	0.051907	0.053484	0.048278	0.050705	0.049985	0.053195	0.045426	0.046693	0.047666	0.042783
3517.5	0.045106	0.035147	0.034728	0.041457	0.035268	0.034429	0.043659	0.041338	0.04176	0.036893	0.042409	0.044244	0.043142	0.036447	0.048875	0.05132	0.052961	0.047781	0.05011	0.049443	0.052631	0.044906	0.046198	0.047227	0.042302
3519.43	0.04463	0.034749	0.034373	0.041076	0.034828	0.034095	0.043213	0.040854	0.041334	0.036425	0.041949	0.043759	0.042692	0.036053	0.048342	0.050745	0.052439	0.047287	0.049531	0.0489	0.052066	0.044379	0.045707	0.046776	0.041823
3521.35	0.044152	0.034355	0.034027	0.0407	0.034378	0.033761	0.042753	0.040395	0.040913	0.035952	0.041488	0.043277	0.042232	0.035646	0.047793	0.050178	0.051896	0.046792	0.048956	0.048359	0.051499	0.043853	0.045213	0.046311	0.041357
3523.28	0.043668	0.033983	0.033689	0.040308	0.033921	0.033433	0.042293	0.039955	0.040489	0.035492	0.041019	0.04281	0.04177	0.035232	0.047239	0.049609	0.051333	0.046289	0.04838	0.047827	0.050929	0.043346	0.044705	0.045841	0.040895
3525.21	0.043183	0.033616	0.033364	0.039904	0.033455	0.033114	0.041856	0.039516	0.04006	0.035043	0.040548	0.042352	0.041318	0.034818	0.046692	0.049039	0.050772	0.045774	0.047807	0.047304	0.050363	0.04285	0.044183	0.045379	0.040421
3527.14	0.042709	0.033241	0.033049	0.0395	0.032986	0.032803	0.041442	0.039068	0.039634	0.034588	0.040089	0.041895	0.040864	0.034415	0.046152	0.048478	0.050222	0.04526	0.047237	0.046778	0.049807	0.042351	0.043663	0.044936	0.039935
3529.07	0.042249	0.032867	0.032726	0.039106	0.032523	0.03249	0.041026	0.038613	0.039215	0.034129	0.039643	0.041444	0.040407	0.034026	0.04561	0.047922	0.04967	0.044759	0.046666	0.046238	0.049252	0.041852	0.043163	0.044501	0.039446
3531	0.041797	0.032501	0.032388	0.038727	0.032074	0.032159	0.040593	0.038156	0.038798	0.033672	0.039196	0.041002	0.039959	0.033632	0.045067	0.047368	0.049111	0.044268	0.046086	0.045695	0.048692	0.041351	0.042689	0.044051	0.038971
3532.92	0.041339	0.032135	0.032046	0.038359	0.031635	0.031803	0.040149	0.037702	0.038377	0.033217	0.038739	0.040563	0.039523	0.033227	0.044531	0.046823	0.048559	0.043773	0.045491	0.045162	0.048137	0.040842	0.042226	0.043591	0.038513
3534.85	0.040866	0.03176	0.031706	0.037996	0.031191	0.031446	0.039708	0.037251	0.037954	0.032773	0.038269	0.040118	0.03909	0.032822	0.043994	0.046287	0.048025	0.043267	0.04489	0.04464	0.047595	0.04033	0.041751	0.043138	0.03806
3536.78	0.040383	0.031379	0.031367	0.037629	0.030732	0.031113	0.03928	0.036805	0.037534	0.032351	0.037794	0.039657	0.038651	0.032412	0.043442	0.045744	0.047492	0.042756	0.044296	0.044123	0.047056	0.039824	0.041261	0.04269	0.037593
3538.71	0.039899	0.030996	0.031026	0.037252	0.030271	0.030803	0.038859	0.036362	0.03712	0.031947	0.037326	0.039183	0.038207	0.031991	0.042885	0.045194	0.046942	0.042256	0.043719	0.043616	0.04651	0.039317	0.040769	0.042247	0.03711
3540.64	0.039426	0.030613	0.030686	0.036872	0.029821	0.030496	0.038426	0.035924	0.036704	0.031532	0.036874	0.038705	0.037761	0.031574	0.042345	0.044643	0.046387	0.041768	0.04316	0.043116	0.045957	0.038797	0.04028	0.04181	0.036618
3542.57	0.038968	0.030233	0.030345	0.036497	0.029378	0.030173	0.03797	0.035488	0.036277	0.031083	0.036438	0.038229	0.037321	0.03117	0.041817	0.044089	0.04585	0.041281	0.042605	0.042597	0.045396	0.038271	0.039788	0.041373	0.036126
3544.5	0.038515	0.029862	0.030002	0.036121	0.028932	0.029835	0.037511	0.035046	0.035846	0.03061	0.036003	0.03776	0.036885	0.030776	0.041276	0.043534	0.045325	0.040791	0.042039	0.042052	0.044828	0.037751	0.039285	0.040924	0.035644
3546.42	0.038055	0.029488	0.029666	0.035739	0.028486	0.029499	0.037071	0.0346	0.035421	0.030143	0.03555	0.0373	0.036448	0.030386	0.040714	0.042983	0.044798	0.040302	0.041458	0.041506	0.044267	0.037237	0.038781	0.040467	0.035175
3548.35	0.037594	0.029103	0.029349	0.03536	0.028039	0.029177	0.036664	0.034158	0.034997	0.029693	0.035084	0.036848	0.03601	0.029995	0.04016	0.042444	0.044266	0.039815	0.040872	0.040963	0.043732	0.036722	0.038288	0.040011	0.034718
3550.28	0.037136	0.028724	0.029042	0.03498	0.027579	0.028862	0.036275	0.03372	0.034577	0.029256	0.034625	0.036402	0.035567	0.029606	0.039625	0.041911	0.043727	0.03933	0.040292	0.040421	0.043209	0.036212	0.037801	0.039562	0.034265
3552.21	0.036674	0.028368	0.028724	0.034587	0.027111	0.028544	0.035874	0.033278	0.03418	0.028836	0.034175	0.035958	0.035117	0.029224	0.039097	0.041364	0.043176	0.038848	0.039717	0.039893	0.042666	0.035714	0.037317	0.039114	0.033808
3554.14	0.03621	0.028027	0.028395	0.03419	0.02666	0.028226	0.035448	0.032832	0.033804	0.028431	0.033726	0.035527	0.034668	0.028846	0.038571	0.040795	0.042627	0.038369	0.039148	0.039382	0.042107	0.035224	0.036842	0.038668	0.033343
3556.07	0.035751	0.027687	0.028076	0.033818	0.026233	0.027916	0.035021	0.032392	0.033426	0.028017	0.03328	0.035109	0.034228	0.028467	0.038054	0.040221	0.04209	0.037891	0.038586	0.038874	0.041558	0.034733	0.036369	0.038224	0.032871
3557.99	0.035293	0.027342	0.027768	0.033472	0.02581	0.027611	0.034602	0.031961	0.033028	0.027579	0.032838	0.034691	0.033796	0.02808	0.037541	0.039668	0.041562	0.037413	0.038028	0.038364	0.041028	0.034237	0.03589	0.037784	0.0324
3559.92	0.034832	0.026991	0.027453	0.033132	0.025383	0.027305	0.034181	0.03153	0.032607	0.027135	0.032394	0.034262	0.033368	0.027685	0.03702	0.039141	0.041037	0.036932	0.037471	0.037868	0.040512	0.033752	0.035413	0.037351	0.031941
3561.85	0.03438	0.026639	0.027132	0.032784	0.024957	0.026998	0.033763	0.031091	0.032183	0.026701	0.031955	0.033826	0.032943	0.027294	0.03649	0.038633	0.040518	0.036448	0.036917	0.037383	0.040001	0.033283	0.03494	0.036933	0.03149
3563.78	0.033944	0.026296	0.02682	0.032432	0.02453	0.0267	0.033361	0.030658	0.03178	0.026268	0.031525	0.033394	0.032516	0.026912	0.035965	0.038133	0.040007	0.035966	0.036366	0.036884	0.039469	0.032801	0.03446	0.036526	0.03104
3565.71	0.033505	0.025955	0.026512	0.032077	0.024094	0.026409	0.032969	0.030239	0.031394	0.025826	0.031102	0.032966	0.032085	0.02653	0.035447	0.037628	0.039495	0.035494	0.035809	0.036362	0.038907	0.03229	0.033971	0.036107	0.030585
3567.64	0.033051	0.025598	0.026194	0.03172	0.023659	0.026116	0.032585	0.029831	0.03101	0.025389	0.030682	0.032545	0.031657	0.026155	0.034932	0.037105	0.038982	0.035039	0.035249	0.035841	0.038352	0.03177	0.033488	0.035672	0.030132
3569.56	0.032602	0.025235	0.02587	0.031371	0.023244	0.025823	0.03221	0.029429	0.030637	0.024977	0.030266	0.032136	0.03125	0.025794	0.034428	0.036576	0.03848	0.0346	0.034709	0.035341	0.03784	0.031266	0.033027	0.035234	0.029689
3571.49	0.03217	0.024892	0.025555	0.031032	0.02284	0.025538	0.031841	0.029032	0.030282	0.024592	0.029854	0.031733	0.030863	0.025438	0.03395	0.036064	0.037988	0.034168	0.034188	0.034851	0.037356	0.030782	0.032586	0.034812	0.029249
3573.42	0.031743	0.024575	0.02526	0.030696	0.022437	0.02526	0.031475	0.02864	0.029928	0.024219	0.029454	0.031324	0.030477	0.025068	0.033493	0.035569	0.037492	0.033732	0.033668	0.034357	0.036869	0.030321	0.032141	0.034404	0.028795
3575.35	0.031318	0.024273	0.02499	0.03036	0.022041	0.024994	0.031116	0.028247	0.029561	0.023848	0.029065	0.030912	0.030087	0.024694	0.033036	0.03508	0.036996	0.033291	0.033144	0.033868	0.036368	0.029871	0.031691	0.033994	0.02834
3577.28	0.030905	0.023977	0.024737	0.030036	0.021658	0.024743	0.030755	0.027853	0.029196	0.023482	0.028676	0.030514	0.029709	0.024344	0.032565	0.034594	0.036516	0.032851	0.032628	0.033391	0.035866	0.029412	0.031246	0.033572	0.027898
3579.21	0.030519	0.023682	0.024484	0.029734	0.021286	0.024503	0.030388	0.027467	0.028849	0.023121	0.028294	0.030149	0.029349	0.024029	0.032096	0.034116	0.036059	0.032413	0.032118	0.032922	0.035382	0.028946	0.030799	0.033144	0.027471
3581.14	0.030153	0.023395	0.024232	0.029453	0.020928	0.024273	0.03004	0.0271	0.028523	0.02277	0.027936	0.029823	0.028997	0.023744	0.03165	0.033654	0.035615	0.031981	0.0316	0.03246	0.034914	0.028487	0.030335	0.032715	0.027055
3583.06	0.029792	0.023134	0.023991	0.029184	0.020584	0.02406	0.029719	0.026753	0.02821	0.022442	0.027598	0.029515	0.028634	0.023471	0.031222	0.033217	0.035172	0.031558	0.031079	0.032	0.034443	0.028034	0.029872	0.032296	0.026642
3584.99	0.029424	0.022897	0.023762	0.028923	0.020241	0.023857	0.029416	0.026425	0.027902	0.022137	0.027259	0.029198	0.028265	0.023184	0.030795	0.032806	0.034712	0.031142	0.030572	0.031519	0.033951	0.027576	0.029425	0.031893	0.026214
3586.92	0.029052	0.022664	0.023535	0.028668	0.019893	0.023665	0.029121	0.02611	0.027592	0.021834	0.02691	0.028879	0.027912	0.022887	0.030373	0.032405	0.034232	0.030731	0.030074	0.03102	0.033442	0.027118	0.028989	0.031494	0.025765
3588.85	0.02869	0.022422	0.0233	0.028417	0.019562	0.023495	0.028836	0.02581	0.027289	0.021531	0.026567	0.028579	0.027586	0.022609	0.029968	0.032008	0.033761	0.030331	0.029576	0.030539	0.032941	0.026676	0.028555	0.031091	0.025322
3590.78	0.028342	0.022175	0.023057	0.02817	0.01926	0.023332	0.028554	0.025525	0.02701	0.021237	0.026247	0.028291	0.027275	0.022351	0.029579	0.031613	0.033332	0.029944	0.029087	0.030098	0.032477	0.026247	0.028116	0.030689	0.024902
3592.71	0.027995	0.021927	0.022812	0.027927	0.018972	0.02315	0.028271	0.025245	0.026751	0.02095	0.025945	0.028001	0.026955	0.022085	0.0292	0.031211	0.032943	0.029565	0.028625	0.029685	0.03205	0.025817	0.027669	0.030296	0.024494
3594.63	0.027639	0.021677	0.022572	0.027683	0.018686	0.022958	0.027995	0.024952	0.02648	0.020658	0.025643	0.027713	0.026626	0.021804	0.028828	0.030802	0.032563	0.029194	0.028189	0.029282	0.03163	0.025392	0.027233	0.029916	0.024089
3596.56	0.027278	0.021423	0.022342	0.027437	0.018398	0.022767	0.027728	0.024643	0.026179	0.020363	0.025326	0.027428	0.026306	0.021525	0.028461	0.030405	0.032171	0.028831	0.027765	0.028884	0.031204	0.02499	0.026841	0.029554	0.023692
3598.49	0.026921	0.021149	0.022128	0.02719	0.018088	0.022565	0.027455	0.024321	0.025869	0.020064	0.024991	0.027118	0.025998	0.021251	0.028088	0.030013	0.031772	0.028474	0.027347	0.02849	0.030796	0.024615	0.026493	0.029211	0.023315
3600.42	0.026564	0.02085	0.021922	0.026933	0.017746	0.022338	0.027162	0.023987	0.025575	0.019746	0.024657	0.026768	0.025684	0.02097	0.027698	0.029611	0.03138	0.028142	0.026939	0.028115	0.030426	0.024258	0.026167	0.02889	0.022962
3602.35	0.026204	0.020539	0.021702	0.02665	0.01739	0.022088	0.026853	0.023642	0.025297	0.019403	0.024344	0.026405	0.025359	0.020671	0.027307	0.029211	0.031011	0.027851	0.026548	0.027773	0.030082	0.023924	0.025849	0.028594	0.022639
3604.28	0.025843	0.020229	0.021451	0.026335	0.017031	0.021813	0.026529	0.023282	0.025017	0.019044	0.024035	0.02606	0.025028	0.020355	0.026929	0.028828	0.030673	0.027581	0.026184	0.027461	0.029755	0.023631	0.025542	0.028321	0.022348
3606.21	0.025476	0.01991	0.02118	0.025988	0.016646	0.021501	0.026181	0.02291	0.02472	0.018673	0.023702	0.02572	0.024697	0.020019	0.026555	0.028442	0.030362	0.027295	0.025852	0.027167	0.029445	0.023374	0.025264	0.02808	0.022089
3608.13	0.025096	0.019571	0.020906	0.025618	0.016234	0.021157	0.025819	0.02254	0.02441	0.018293	0.02335	0.025363	0.024368	0.019664	0.026179	0.02804	0.030065	0.026998	0.025548	0.026887	0.029155	0.023127	0.025016	0.027876	0.021852
3610.06	0.024716	0.019235	0.020647	0.025255	0.015844	0.020824	0.025484	0.02219	0.024111	0.017927	0.023013	0.025004	0.024055	0.019318	0.02582	0.027652	0.029778	0.026725	0.025258	0.026616	0.028875	0.022865	0.024785	0.027684	0.021618
3611.99	0.024368	0.018959	0.020427	0.024956	0.015536	0.020574	0.025219	0.02188	0.023847	0.017615	0.022718	0.024691	0.023778	0.019032	0.025496	0.027309	0.029493	0.026482	0.024955	0.026337	0.028572	0.022567	0.024539	0.027454	0.021348
3613.92	0.024074	0.018782	0.02026	0.024758	0.01532	0.020447	0.025039	0.021636	0.023637	0.017384	0.022472	0.024461	0.023546	0.018827	0.025209	0.027018	0.029195	0.026234	0.024611	0.026021	0.02823	0.022223	0.024239	0.027163	0.021012
3615.85	0.02383	0.018684	0.020137	0.024648	0.015156	0.020406	0.024905	0.021467	0.023477	0.017222	0.022271	0.024305	0.023342	0.01868	0.024948	0.026754	0.028872	0.02595	0.024221	0.025661	0.027857	0.021851	0.023873	0.026821	0.020613
3617.78	0.023614	0.018603	0.020032	0.024575	0.014998	0.020384	0.024766	0.021342	0.023331	0.017086	0.022094	0.024175	0.023137	0.018556	0.024696	0.026483	0.028529	0.025631	0.023811	0.025271	0.027467	0.021473	0.023465	0.026444	0.020187
3619.7	0.023399	0.018499	0.019921	0.024501	0.014844	0.020364	0.02463	0.02122	0.023179	0.016945	0.021921	0.024035	0.022926	0.018439	0.024437	0.026209	0.028177	0.025307	0.023416	0.024882	0.027082	0.021098	0.023055	0.026051	0.019768
3621.63	0.02318	0.018365	0.01979	0.024405	0.0147	0.020335	0.024513	0.021083	0.023024	0.016798	0.021739	0.023886	0.022731	0.018308	0.024168	0.025952	0.027849	0.025002	0.023055	0.024521	0.026736	0.020747	0.022691	0.02568	0.019383
3623.56	0.02296	0.018214	0.019642	0.024261	0.01454	0.020264	0.024373	0.020916	0.022849	0.016645	0.021544	0.023734	0.02255	0.018135	0.023895	0.025708	0.027562	0.024728	0.02273	0.024198	0.026439	0.02044	0.022395	0.025365	0.019049
3625.49	0.022731	0.018045	0.019492	0.024051	0.014319	0.020126	0.024167	0.020695	0.022637	0.016457	0.021329	0.023548	0.022339	0.017915	0.023625	0.02545	0.027298	0.024486	0.022428	0.023909	0.026165	0.020173	0.022143	0.025115	0.018761
3627.42	0.022467	0.017837	0.019333	0.0238	0.01402	0.01993	0.023905	0.020417	0.022406	0.016204	0.021088	0.023294	0.022081	0.017669	0.023351	0.025171	0.027029	0.024256	0.022138	0.02364	0.025885	0.019917	0.021904	0.024904	0.018503
3629.35	0.022157	0.017577	0.01915	0.02355	0.013684	0.019701	0.023642	0.02012	0.022188	0.015904	0.02083	0.022995	0.021828	0.017415	0.023067	0.024873	0.026767	0.024031	0.021861	0.023394	0.025606	0.019663	0.021676	0.024695	0.018272
3631.28	0.021822	0.017291	0.018943	0.023307	0.013369	0.019468	0.023416	0.019846	0.021985	0.015597	0.020584	0.02271	0.021618	0.017157	0.022781	0.024568	0.026526	0.023833	0.02161	0.023187	0.025363	0.019433	0.021481	0.024488	0.018069
3633.2	0.021482	0.017011	0.018724	0.023057	0.013083	0.019235	0.023212	0.019593	0.021783	0.01531	0.020349	0.022446	0.021417	0.016898	0.022501	0.024267	0.026299	0.023668	0.021396	0.023008	0.025168	0.019238	0.021328	0.02431	0.017883
3635.13	0.021151	0.016736	0.018507	0.022799	0.012801	0.019	0.023004	0.019333	0.021574	0.015044	0.020106	0.022177	0.021195	0.016647	0.022228	0.023971	0.026091	0.023519	0.021216	0.022835	0.024999	0.019072	0.021195	0.02416	0.017719
3637.06	0.020847	0.016459	0.018312	0.022547	0.012518	0.018766	0.022787	0.019054	0.021362	0.014787	0.019851	0.021904	0.02097	0.0164	0.021965	0.023684	0.025917	0.023376	0.02105	0.022667	0.024841	0.018935	0.021056	0.024013	0.017582
3638.99	0.020577	0.016192	0.018138	0.022306	0.012242	0.018537	0.022569	0.018777	0.021157	0.014531	0.019597	0.021643	0.020765	0.016148	0.021711	0.023407	0.025761	0.023237	0.020884	0.022498	0.024684	0.018819	0.020901	0.023864	0.017446
3640.92	0.020333	0.015956	0.017966	0.022079	0.011984	0.018316	0.022353	0.01853	0.020966	0.014286	0.019362	0.021409	0.020575	0.015902	0.021462	0.023132	0.025593	0.023097	0.02072	0.022324	0.024518	0.018695	0.020739	0.023724	0.017286
3642.85	0.020105	0.015763	0.017796	0.02186	0.011744	0.018112	0.022139	0.018324	0.020787	0.014052	0.01916	0.021197	0.02039	0.01569	0.021225	0.022868	0.02542	0.022949	0.02055	0.022159	0.024339	0.018555	0.020579	0.023602	0.017109
3644.77	0.019886	0.015598	0.017646	0.021644	0.011512	0.017923	0.021927	0.01813	0.020609	0.013822	0.018985	0.020994	0.020203	0.01551	0.021008	0.022632	0.025253	0.02279	0.020353	0.022003	0.024153	0.01841	0.02042	0.02349	0.016929
3646.7	0.019662	0.015435	0.017523	0.021434	0.01127	0.017742	0.021722	0.017917	0.020433	0.013604	0.018807	0.020795	0.020013	0.015342	0.020804	0.022429	0.025073	0.022615	0.020125	0.021834	0.02396	0.018263	0.02025	0.023364	0.016748
3648.63	0.019432	0.015263	0.017412	0.021245	0.011029	0.017582	0.021537	0.017695	0.020273	0.01342	0.018616	0.020612	0.019823	0.015176	0.020599	0.02224	0.024867	0.022432	0.019895	0.021643	0.023764	0.018093	0.02007	0.023198	0.016561
3650.56	0.019218	0.0151	0.017305	0.021088	0.010825	0.017468	0.021394	0.017507	0.020144	0.013272	0.018441	0.020456	0.019657	0.01502	0.020405	0.022059	0.02466	0.022269	0.019702	0.021457	0.023576	0.017893	0.019899	0.023015	0.016379
3652.49	0.019033	0.014967	0.017205	0.020954	0.010672	0.017388	0.021291	0.017365	0.020037	0.013137	0.018297	0.020334	0.019524	0.014873	0.020239	0.021885	0.024474	0.022142	0.019549	0.021292	0.0234	0.017696	0.019752	0.022854	0.016211
3654.42	0.018861	0.01486	0.01711	0.020836	0.010542	0.017311	0.021196	0.017247	0.019928	0.013	0.018166	0.020231	0.019403	0.014737	0.020097	0.021712	0.024304	0.022027	0.019406	0.021132	0.023231	0.017525	0.019616	0.022713	0.016058
3656.35	0.018687	0.014761	0.017017	0.020737	0.010421	0.01724	0.021103	0.01714	0.019823	0.012863	0.018035	0.020126	0.019281	0.014612	0.019967	0.021541	0.024154	0.0219	0.019262	0.020968	0.023071	0.01737	0.019467	0.022564	0.015914
3658.27	0.018522	0.014663	0.016931	0.020657	0.010307	0.017191	0.02103	0.017051	0.019741	0.012736	0.017914	0.020009	0.019173	0.014502	0.019844	0.021375	0.024035	0.02177	0.019128	0.020813	0.02293	0.01722	0.019313	0.02241	0.015781
3660.2	0.018376	0.014562	0.016849	0.02058	0.010189	0.017147	0.020975	0.016975	0.019669	0.012623	0.01781	0.019891	0.019087	0.014401	0.019724	0.021211	0.023927	0.021662	0.018999	0.020669	0.022804	0.017087	0.019177	0.022275	0.015656
3662.13	0.01825	0.014455	0.016767	0.0205	0.010071	0.017088	0.020912	0.016893	0.019591	0.012519	0.01772	0.019793	0.019011	0.014308	0.0196	0.021062	0.023821	0.02158	0.018866	0.020535	0.022686	0.01698	0.019064	0.022169	0.015542
3664.06	0.018151	0.014361	0.016697	0.020425	0.009972	0.017024	0.020835	0.016802	0.019517	0.012432	0.017642	0.019718	0.018931	0.014226	0.01948	0.020947	0.023739	0.021504	0.018745	0.020424	0.022577	0.016894	0.018965	0.022088	0.015439
3665.99	0.018087	0.014297	0.016646	0.020354	0.009891	0.016959	0.020754	0.01671	0.019453	0.012366	0.01758	0.01965	0.018839	0.01415	0.019371	0.020868	0.02369	0.021411	0.018643	0.020341	0.022478	0.016812	0.018865	0.022014	0.015337
3667.92	0.018039	0.014254	0.016604	0.02028	0.009799	0.016893	0.020667	0.016622	0.019387	0.012303	0.01752	0.019583	0.018736	0.014073	0.019265	0.020803	0.023643	0.0213	0.018544	0.020262	0.02238	0.016724	0.018762	0.021929	0.01522
3669.84	0.017984	0.014217	0.016566	0.020214	0.009699	0.016849	0.020587	0.016538	0.019331	0.012233	0.017457	0.019531	0.018649	0.014004	0.019172	0.020745	0.023572	0.0212	0.018441	0.020169	0.022288	0.016631	0.018665	0.021837	0.015106
3671.77	0.017924	0.014191	0.016536	0.020183	0.009629	0.016839	0.020539	0.01647	0.019302	0.012178	0.017408	0.019495	0.018598	0.01396	0.019113	0.020703	0.023487	0.021138	0.018345	0.020078	0.022218	0.016543	0.018585	0.021765	0.015023
3673.7	0.017869	0.014181	0.016515	0.020181	0.009596	0.016839	0.020529	0.016428	0.019283	0.012145	0.017374	0.019461	0.018568	0.013942	0.01908	0.020674	0.023402	0.0211	0.018255	0.019997	0.022157	0.016462	0.018514	0.021715	0.014961
3675.63	0.017812	0.014179	0.016495	0.020187	0.009583	0.016849	0.020547	0.016417	0.019261	0.012127	0.017339	0.019432	0.018544	0.013938	0.01906	0.020644	0.023322	0.021064	0.018165	0.019912	0.022087	0.016382	0.018443	0.021647	0.014888
3677.56	0.017751	0.014186	0.016481	0.020205	0.009581	0.016904	0.020585	0.016441	0.019263	0.012123	0.017311	0.019436	0.018539	0.013938	0.019054	0.020619	0.023266	0.021037	0.018096	0.019835	0.022031	0.016304	0.018377	0.021549	0.014812
3679.49	0.017702	0.014206	0.01649	0.020235	0.009589	0.016989	0.020635	0.016485	0.019293	0.012136	0.017309	0.019473	0.018551	0.013941	0.019056	0.020608	0.023243	0.021018	0.018048	0.019787	0.022008	0.016235	0.018319	0.021451	0.014749
3681.42	0.017684	0.014241	0.01653	0.020273	0.009608	0.017063	0.020687	0.016525	0.019325	0.012165	0.017332	0.019523	0.018568	0.013963	0.019057	0.020617	0.023236	0.021001	0.017994	0.019758	0.021992	0.016179	0.018269	0.021381	0.014686
3683.34	0.017704	0.014292	0.016593	0.020323	0.009643	0.017123	0.020732	0.016565	0.019353	0.012217	0.017371	0.019579	0.018587	0.014011	0.019065	0.020638	0.023231	0.020986	0.017925	0.019731	0.021958	0.016137	0.018226	0.021347	0.014613
3685.27	0.017751	0.014357	0.016657	0.020389	0.009682	0.017191	0.020756	0.016611	0.019382	0.012278	0.017415	0.019646	0.018599	0.01406	0.019085	0.020651	0.023225	0.020961	0.017858	0.019694	0.02191	0.016104	0.018183	0.021331	0.014532
3687.2	0.017797	0.014432	0.016696	0.020459	0.009722	0.017271	0.020771	0.016654	0.019415	0.012324	0.017453	0.019723	0.018594	0.014097	0.019106	0.020658	0.023201	0.02091	0.017803	0.019639	0.021848	0.016068	0.01813	0.021296	0.014447
3689.13	0.01783	0.014511	0.016719	0.020542	0.009782	0.017371	0.020822	0.016695	0.019454	0.012364	0.017494	0.01981	0.018594	0.014143	0.019119	0.02069	0.023152	0.020863	0.017767	0.019576	0.021778	0.016014	0.018068	0.021228	0.014369
3691.06	0.017863	0.014593	0.016757	0.020655	0.009868	0.0175	0.020931	0.016758	0.019507	0.012429	0.017554	0.019899	0.018631	0.014213	0.019137	0.020752	0.023105	0.020857	0.017743	0.019529	0.021728	0.015942	0.018004	0.021151	0.014313
3692.99	0.017911	0.014681	0.016818	0.020785	0.009964	0.017646	0.021057	0.016842	0.019569	0.01252	0.017622	0.019982	0.018695	0.014304	0.019179	0.020816	0.023079	0.020878	0.017712	0.019489	0.021713	0.01587	0.017941	0.021082	0.014271
3694.91	0.017967	0.014781	0.016883	0.020902	0.010051	0.017779	0.021148	0.01693	0.019626	0.012614	0.017685	0.020064	0.018758	0.014403	0.019237	0.020875	0.023079	0.02089	0.017667	0.019448	0.021704	0.015819	0.017888	0.02102	0.014231
3696.84	0.018016	0.014876	0.016941	0.021001	0.010125	0.017893	0.021198	0.017017	0.019675	0.012692	0.017746	0.020152	0.018811	0.014491	0.019291	0.020932	0.023104	0.020888	0.017633	0.019417	0.02168	0.015795	0.01785	0.02097	0.014195
3698.77	0.018045	0.014939	0.016995	0.021074	0.010176	0.01799	0.021236	0.017101	0.019724	0.012749	0.017803	0.020231	0.018858	0.014546	0.019338	0.020985	0.023138	0.020892	0.017629	0.019407	0.02166	0.015788	0.017821	0.020942	0.014167
3700.7	0.018059	0.014968	0.017039	0.021115	0.010203	0.018063	0.021278	0.017165	0.019777	0.012785	0.017848	0.02028	0.018895	0.014568	0.019384	0.021027	0.023163	0.020921	0.017651	0.019409	0.021665	0.015783	0.017802	0.020934	0.014151
3702.63	0.018074	0.014978	0.017057	0.021132	0.010218	0.018098	0.021328	0.017199	0.019821	0.012796	0.017871	0.020295	0.018915	0.014582	0.019423	0.021053	0.023188	0.020967	0.017681	0.019419	0.021697	0.015776	0.017815	0.020947	0.014159
3704.56	0.018096	0.014976	0.017048	0.021123	0.010213	0.018085	0.021373	0.017203	0.019836	0.012779	0.017871	0.020279	0.018915	0.014592	0.019443	0.021062	0.02323	0.02101	0.017712	0.019444	0.021747	0.015785	0.017869	0.020994	0.0142
3706.49	0.018113	0.014948	0.017031	0.021073	0.010156	0.018009	0.021375	0.017167	0.019817	0.012738	0.017857	0.020232	0.018892	0.014576	0.019444	0.021053	0.023295	0.021051	0.017746	0.019497	0.021814	0.015848	0.017961	0.021093	0.014266
3708.41	0.018098	0.014871	0.017012	0.020968	0.010029	0.017861	0.021313	0.017078	0.019781	0.012668	0.017828	0.020159	0.018844	0.014506	0.019429	0.021031	0.023382	0.021111	0.017802	0.019588	0.021899	0.01598	0.018086	0.021241	0.014359
3710.34	0.018034	0.014739	0.016989	0.020825	0.009865	0.01767	0.02122	0.016957	0.019746	0.012568	0.017777	0.020059	0.018793	0.014388	0.0194	0.021004	0.023467	0.021199	0.017902	0.019715	0.022007	0.016144	0.018245	0.021406	0.014493
3712.27	0.017954	0.014605	0.016969	0.020714	0.009744	0.017524	0.021164	0.016872	0.019729	0.012472	0.017728	0.019959	0.01879	0.014273	0.01938	0.02099	0.023534	0.021301	0.018037	0.019855	0.022129	0.016285	0.018405	0.021549	0.014649
3714.2	0.017931	0.014568	0.016974	0.020718	0.009745	0.017521	0.021204	0.016882	0.01976	0.01244	0.017733	0.019941	0.018862	0.014243	0.019409	0.021016	0.023582	0.021388	0.01815	0.019954	0.022226	0.016362	0.018502	0.021628	0.014746
[truncated: 149 more rows]
